# Supplementary material for: Genetic variations for the eggshell crystal structure revealed by genome-wide association study in chickens
Source: BMC Genomics. 2021 Nov 2;22:786. doi: 10.1186/s12864-021-08103-1 (PMC8565016; doi:10.1186/s12864-021-08103-1)
Supplement: Supplementary file 1 — Additional file 1. [file 12864_2021_8103_MOESM1_ESM.xls]

## Sheet: Table S1
Table S1. The X-ray powder diffraction data of the calcite powder standard.
d: interplanar spacing in crystals; 2θ: the diffraction angle; hkl: hkl referred to the direction perpendicular to the crystal plane.
d	2θ	Integrate intensity	h k l
3.86	10.542	12	0 1 2
3.035	13.42	100	1 0 4
2.845	14.321	3	0 0 6
2.495	16.342	14	1 1 0
2.285	17.856	18	1 1 3
2.095	19.491	18	2 0 2
1.927	21.209	5	0 2 4
1.913	21.366	17	0 1 8
1.875	21.804	17	1 1 6
1.626	25.194	4	2 1 1
1.604	25.546	8	1 2 2
1.587	25.824	2	1 0 10
1.525	26.893	5	2 1 4
1.518	27.02	4	2 0 8
1.51	27.166	3	1 1 9
1.473	27.862	2	1 2 5
1.44	28.513	5	3 0 0
1.422	28.882	3	0 0 12
1.356	30.321	1	2 1 7
1.339	30.715	2	0 2 10
1.297	31.736	2	1 2 8
1.284	32.066	1	3 0 6
1.247	33.044	1	2 2 0

## Sheet: Table S2
Table S2: Annotation of significant SNPs associated with TA
TA represents the total integral intensity of all peaks.
rs ID	Variant name	Variant source	Chromosome/scaffold name	Chromosome/scaffold position start (bp)	allele1	allele0	af	beta	se	l_remle	l_mle	p_wald	CPV	Variant consequence	Biotype	Gene stable ID	SYMBOL			Gene stable ID
rs315989578	AX-75494615	dbSNP	1	63802829	A	G	0.45	-0.361	-0.0523	0.337	0.178	1.01e-11	0.0645089
rs312282201	AX-75494569	dbSNP	1	63782124	A	G	0.441	-0.362	-0.0536	0.342	0.186	2.82e-11	0.0646097							ENSGALG00000025472
rs312696990	AX-75494476	dbSNP	1	63739298	T	C	0.441	-0.361	-0.0536	0.349	0.192	3.11e-11	0.0642532							ENSGALG00000013112
rs315206890	AX-75494570	dbSNP	1	63782184	C	T	0.442	-0.36	-0.0537	0.344	0.188	3.55e-11	0.0639281							ENSGALG00000013143
rs316074199	AX-80804580	dbSNP	1	63752988	G	C	0.442	-0.36	-0.0537	0.344	0.188	3.55e-11	0.0639281	downstream_gene_variant	rRNA	ENSGALG00000025472	5S_rRNA			ENSGALG00000013117
rs315341027	AX-75494524	dbSNP	1	63761729	C	T	0.441	-0.36	-0.0537	0.345	0.189	3.61e-11	0.0638977							ENSGALG00000032768
rs15294666	AX-75494786	dbSNP	1	63879897	A	G	0.443	-0.359	-0.0538	0.347	0.191	4.6e-11	0.063603							ENSGALG00000013125
rs313835587	AX-75494773	dbSNP	1	63872862	T	C	0.443	-0.359	-0.0538	0.347	0.191	4.6e-11	0.063603							ENSGALG00000013123
rs13878174	AX-75494195	dbSNP	1	63592296	A	G	0.443	-0.356	-0.0536	0.338	0.182	5.49e-11	0.0625445							ENSGALG00000051394
rs15294692	AX-75494807	dbSNP	1	63892921	A	C	0.443	-0.354	-0.0538	0.35	0.195	8.69e-11	0.0618437	splice_region_variant	protein_coding	ENSGALG00000013112	RERGL			ENSGALG00000047658
rs15294692	AX-75494807	dbSNP	1	63892921	A	C	0.443	-0.354	-0.0538	0.35	0.195	8.69e-11	0.0618437	intron_variant	protein_coding	ENSGALG00000013112	RERGL			ENSGALG00000050570
rs312725300	AX-80811085	dbSNP	1	65006129	G	C	0.453	-0.356	-0.0546	0.401	0.251	1.3e-10	0.0628081	intron_variant	protein_coding	ENSGALG00000013143	PDE3A			ENSGALG00000038026
rs318102675	AX-80941870	dbSNP	1	63804610	G	C	0.461	-0.348	-0.0536	0.338	0.179	1.47e-10	0.0601836							ENSGALG00000047201
rs314826738	AX-75494774	dbSNP	1	63872975	T	C	0.444	-0.349	-0.0539	0.353	0.198	1.6e-10	0.0601366							ENSGALG00000038920
rs13657578	AX-75494818	dbSNP	1	63897584	T	G	0.445	-0.348	-0.0539	0.355	0.2	1.82e-10	0.0598193	intron_variant	protein_coding	ENSGALG00000013112	RERGL			ENSGALG00000036358
rs13657581	AX-75494827	dbSNP	1	63901988	G	A	0.453	-0.351	-0.0547	0.387	0.236	2.21e-10	0.0610562	upstream_gene_variant	protein_coding	ENSGALG00000013112	RERGL			ENSGALG00000053831
rs13657589	AX-75494829	dbSNP	1	63902495	A	C	0.453	-0.351	-0.0547	0.387	0.236	2.21e-10	0.0610562	upstream_gene_variant	protein_coding	ENSGALG00000013112	RERGL			ENSGALG00000013211
rs14837563	AX-75497226	dbSNP	1	65001638	T	C	0.453	-0.35	-0.0546	0.395	0.245	2.43e-10	0.0607088	intron_variant	protein_coding	ENSGALG00000013143	PDE3A			ENSGALG00000013134
rs317566984	AX-75494412	dbSNP	1	63706528	G	A	0.456	-0.349	-0.0547	0.369	0.215	2.81e-10	0.0604289							ENSGALG00000013177
rs316819198	AX-75495132	dbSNP	1	64050407	A	G	0.426	-0.343	-0.0539	0.298	0.141	3.23e-10	0.057536	intron_variant	protein_coding	ENSGALG00000013117	PIK3C2G			ENSGALG00000049051
rs312893574	AX-75499077	dbSNP	1	65851031	A	G	0.461	-0.341	-0.0538	0.333	0.175	3.68e-10	0.0577868	intron_variant	protein_coding	ENSGALG00000032768	SOX5			ENSGALG00000013168
rs314461194	AX-75499168	dbSNP	1	65886108	T	C	0.461	-0.339	-0.0538	0.332	0.175	4.64e-10	0.0571109	intron_variant	protein_coding	ENSGALG00000032768	SOX5			ENSGALG00000031293
rs313835461	AX-80914542	dbSNP	1	63807205	C	G	0.462	-0.339	-0.0538	0.344	0.186	4.94e-10	0.0571286							ENSGALG00000044844
rs314963824	AX-75494554	dbSNP	1	63773331	T	G	0.462	-0.339	-0.0538	0.344	0.186	4.94e-10	0.0571286							ENSGALG00000047651
rs314759160	AX-75495492	dbSNP	1	64223356	A	C	0.454	-0.345	-0.0549	0.391	0.24	4.96e-10	0.0590088	upstream_gene_variant	protein_coding	ENSGALG00000013125	CAPZA3			ENSGALG00000013091
rs314759160	AX-75495492	dbSNP	1	64223356	A	C	0.454	-0.345	-0.0549	0.391	0.24	4.96e-10	0.0590088	intron_variant	protein_coding	ENSGALG00000013123	PLCZ1			ENSGALG00000048674
rs314800813	AX-75496826	dbSNP	1	64819249	G	A	0.453	-0.343	-0.0545	0.385	0.236	5.04e-10	0.0583047	downstream_gene_variant	lncRNA	ENSGALG00000051394				ENSGALG00000013098
rs314800813	AX-75496826	dbSNP	1	64819249	G	A	0.453	-0.343	-0.0545	0.385	0.236	5.04e-10	0.0583047	upstream_gene_variant	lncRNA	ENSGALG00000047658				ENSGALG00000052327
rs315534923	AX-75496904	dbSNP	1	64852119	C	T	0.453	-0.343	-0.0545	0.385	0.236	5.04e-10	0.0583047	non_coding_transcript_variant	lncRNA	ENSGALG00000050570				ENSGALG00000048027
rs315534923	AX-75496904	dbSNP	1	64852119	C	T	0.453	-0.343	-0.0545	0.385	0.236	5.04e-10	0.0583047	intron_variant	lncRNA	ENSGALG00000050570				ENSGALG00000019276
rs317110640	AX-75496938	dbSNP	1	64866330	G	A	0.453	-0.343	-0.0545	0.385	0.236	5.04e-10	0.0583047	non_coding_transcript_variant	lncRNA	ENSGALG00000050570				ENSGALG00000054215
rs317110640	AX-75496938	dbSNP	1	64866330	G	A	0.453	-0.343	-0.0545	0.385	0.236	5.04e-10	0.0583047	intron_variant	lncRNA	ENSGALG00000050570				ENSGALG00000013095
rs318206184	AX-80804280	dbSNP	1	64821685	G	C	0.453	-0.343	-0.0545	0.385	0.236	5.04e-10	0.0583047	upstream_gene_variant	lncRNA	ENSGALG00000047658				ENSGALG00000051078
rs15295648	AX-80788715	dbSNP	1	64340140	T	A	0.453	-0.344	-0.0546	0.387	0.237	5.06e-10	0.0586452							ENSGALG00000014071
rs317050654	AX-75496206	dbSNP	1	64562635	G	A	0.452	-0.343	-0.0546	0.383	0.233	5.28e-10	0.0582824	intron_variant	protein_coding	ENSGALG00000038026	AEBP2			ENSGALG00000051805
rs317951301	AX-75496907	dbSNP	1	64852905	C	T	0.473	-0.341	-0.0543	0.373	0.221	5.47e-10	0.057971	non_coding_transcript_variant	lncRNA	ENSGALG00000050570				ENSGALG00000013174
rs317951301	AX-75496907	dbSNP	1	64852905	C	T	0.473	-0.341	-0.0543	0.373	0.221	5.47e-10	0.057971	intron_variant	lncRNA	ENSGALG00000050570				ENSGALG00000013173
rs313670833	AX-75499251	dbSNP	1	65923811	A	G	0.462	-0.337	-0.0537	0.334	0.175	5.59e-10	0.0564565	intron_variant	protein_coding	ENSGALG00000032768	SOX5			ENSGALG00000033855
rs314316668	AX-75495357	dbSNP	1	64159463	C	T	0.425	-0.339	-0.0541	0.316	0.158	5.89e-10	0.0561676	intron_variant	protein_coding	ENSGALG00000013117	PIK3C2G			ENSGALG00000014011
rs317076653	AX-75495719	dbSNP	1	64337458	A	G	0.465	-0.335	-0.0534	0.386	0.233	5.98e-10	0.0558375							ENSGALG00000013092
rs313289751	AX-75494556	dbSNP	1	63774795	C	T	0.462	-0.337	-0.0538	0.348	0.189	6.26e-10	0.0564565							ENSGALG00000013154
rs15299263	AX-75499195	dbSNP	1	65898673	A	G	0.462	-0.336	-0.0537	0.334	0.176	6.37e-10	0.056122	intron_variant	protein_coding	ENSGALG00000032768	SOX5			ENSGALG00000013265
rs317815438	AX-75499262	dbSNP	1	65926893	G	A	0.468	-0.336	-0.0538	0.325	0.165	6.44e-10	0.0562168	intron_variant	protein_coding	ENSGALG00000032768	SOX5			ENSGALG00000048895
rs314590045	AX-75499990	dbSNP	1	66235324	G	T	0.465	-0.338	-0.0541	0.338	0.18	6.78e-10	0.0568421	non_coding_transcript_variant	lncRNA	ENSGALG00000047201				ENSGALG00000039016
rs314590045	AX-75499990	dbSNP	1	66235324	G	T	0.465	-0.338	-0.0541	0.338	0.18	6.78e-10	0.0568421	intron_variant	lncRNA	ENSGALG00000047201				ENSGALG00000013226
rs312437461	AX-75496203	dbSNP	1	64560478	A	G	0.452	-0.342	-0.0548	0.39	0.24	6.85e-10	0.057943	intron_variant	protein_coding	ENSGALG00000038026	AEBP2			ENSGALG00000026464
rs312363907	AX-75496756	dbSNP	1	64795054	G	T	0.454	-0.34	-0.0546	0.384	0.235	7e-10	0.0573108	non_coding_transcript_variant	lncRNA	ENSGALG00000051394				ENSGALG00000013273
rs312363907	AX-75496756	dbSNP	1	64795054	G	T	0.454	-0.34	-0.0546	0.384	0.235	7e-10	0.0573108	intron_variant	lncRNA	ENSGALG00000051394				ENSGALG00000050133
rs316876728	AX-75496740	dbSNP	1	64788592	C	T	0.454	-0.34	-0.0546	0.384	0.235	7e-10	0.0573108	non_coding_transcript_variant	lncRNA	ENSGALG00000051394				ENSGALG00000014042
rs316876728	AX-75496740	dbSNP	1	64788592	C	T	0.454	-0.34	-0.0546	0.384	0.235	7e-10	0.0573108	intron_variant	lncRNA	ENSGALG00000051394				ENSGALG00000047018
rs317741115	AX-75496693	dbSNP	1	64770978	A	G	0.454	-0.34	-0.0546	0.384	0.235	7e-10	0.0573108	downstream_gene_variant	lncRNA	ENSGALG00000038920				ENSGALG00000013244
rs318193983	AX-75496714	dbSNP	1	64777812	C	T	0.454	-0.34	-0.0546	0.384	0.235	7e-10	0.0573108	non_coding_transcript_variant	lncRNA	ENSGALG00000051394				ENSGALG00000013085
rs318193983	AX-75496714	dbSNP	1	64777812	C	T	0.454	-0.34	-0.0546	0.384	0.235	7e-10	0.0573108	intron_variant	lncRNA	ENSGALG00000051394				ENSGALG00000053681
rs314018522	AX-75497204	dbSNP	1	64992874	A	C	0.471	-0.341	-0.0547	0.386	0.233	7.06e-10	0.0579449	intron_variant	protein_coding	ENSGALG00000013143	PDE3A			ENSGALG00000049640
rs315142215	AX-75497182	dbSNP	1	64982373	T	G	0.471	-0.341	-0.0547	0.386	0.233	7.06e-10	0.0579449	intron_variant	protein_coding	ENSGALG00000013143	PDE3A			ENSGALG00000048539
rs317250987	AX-75499502	dbSNP	1	66030172	A	G	0.462	-0.335	-0.0538	0.334	0.176	7.46e-10	0.0557884	intron_variant	protein_coding	ENSGALG00000032768	SOX5			ENSGALG00000046956
rs314549361	AX-75498685	dbSNP	1	65666679	A	G	0.461	-0.337	-0.0542	0.348	0.188	7.78e-10	0.056439							ENSGALG00000054273
rs314078322	AX-75499460	dbSNP	1	66011763	C	A	0.462	-0.334	-0.0538	0.334	0.175	8.39e-10	0.0554558	intron_variant	protein_coding	ENSGALG00000032768	SOX5			ENSGALG00000033471
rs13880026	AX-75499263	dbSNP	1	65927445	C	T	0.464	-0.333	-0.0537	0.334	0.175	8.58e-10	0.0551571	intron_variant	protein_coding	ENSGALG00000032768	SOX5			ENSGALG00000014106
rs312917844	AX-75499275	dbSNP	1	65931913	T	C	0.464	-0.333	-0.0537	0.334	0.175	8.58e-10	0.0551571	intron_variant	protein_coding	ENSGALG00000032768	SOX5			ENSGALG00000013229
rs313399567	AX-75499247	dbSNP	1	65920896	G	A	0.464	-0.333	-0.0537	0.334	0.175	8.58e-10	0.0551571	intron_variant	protein_coding	ENSGALG00000032768	SOX5			ENSGALG00000048668
rs317901480	AX-75496188	dbSNP	1	64555318	A	G	0.452	-0.338	-0.0546	0.381	0.231	9.17e-10	0.0565956	intron_variant	protein_coding	ENSGALG00000038026	AEBP2			ENSGALG00000049237
rs315448761	AX-75495650	dbSNP	1	64295338	A	G	0.423	-0.334	-0.054	0.317	0.16	9.6e-10	0.0544552							ENSGALG00000055024
rs314456013	AX-75499197	dbSNP	1	65899068	T	G	0.463	-0.331	-0.0536	0.335	0.176	9.77e-10	0.0544805	intron_variant	protein_coding	ENSGALG00000032768	SOX5			ENSGALG00000013210
rs315817599	AX-75499093	dbSNP	1	65856422	G	A	0.463	-0.331	-0.0536	0.335	0.176	9.77e-10	0.0544805	intron_variant	protein_coding	ENSGALG00000032768	SOX5			ENSGALG00000048615
rs315022620	AX-75495320	dbSNP	1	64142603	C	T	0.424	-0.333	-0.0538	0.313	0.156	9.89e-10	0.0541635	intron_variant	protein_coding	ENSGALG00000013117	PIK3C2G			ENSGALG00000026373
rs13657661	AX-75495214	dbSNP	1	64089015	G	T	0.425	-0.334	-0.0541	0.314	0.156	9.9e-10	0.054523	intron_variant	protein_coding	ENSGALG00000013117	PIK3C2G			ENSGALG00000013022
rs313110656	AX-75496488	dbSNP	1	64683585	A	C	0.471	-0.337	-0.0546	0.379	0.226	1.01e-09	0.0565935							ENSGALG00000013097
rs313499679	AX-75496489	dbSNP	1	64683593	A	C	0.471	-0.337	-0.0546	0.379	0.226	1.01e-09	0.0565935							ENSGALG00000047725
rs317999764	AX-75498993	dbSNP	1	65803583	T	C	0.477	-0.335	-0.0542	0.391	0.236	1.03e-09	0.0559938							ENSGALG00000012766
rs314550635	AX-80868246	dbSNP	1	64865499	G	C	0.467	-0.327	-0.0531	0.423	0.28	1.12e-09	0.0532316	non_coding_transcript_variant	lncRNA	ENSGALG00000050570				ENSGALG00000012769
rs314550635	AX-80868246	dbSNP	1	64865499	G	C	0.467	-0.327	-0.0531	0.423	0.28	1.12e-09	0.0532316	intron_variant	lncRNA	ENSGALG00000050570				ENSGALG00000014084
rs317720933	AX-75496925	dbSNP	1	64862586	G	A	0.474	-0.338	-0.055	0.393	0.24	1.22e-09	0.0569675	non_coding_transcript_variant	lncRNA	ENSGALG00000050570				ENSGALG00000014083
rs317720933	AX-75496925	dbSNP	1	64862586	G	A	0.474	-0.338	-0.055	0.393	0.24	1.22e-09	0.0569675	intron_variant	lncRNA	ENSGALG00000050570				ENSGALG00000014201
rs313716617	AX-75495497	dbSNP	1	64224228	C	T	0.424	-0.332	-0.054	0.313	0.155	1.24e-09	0.0538387	upstream_gene_variant	protein_coding	ENSGALG00000013125	CAPZA3			ENSGALG00000035836
rs313716617	AX-75495497	dbSNP	1	64224228	C	T	0.424	-0.332	-0.054	0.313	0.155	1.24e-09	0.0538387	intron_variant	protein_coding	ENSGALG00000013123	PLCZ1
rs313730290	AX-75495267	dbSNP	1	64117128	G	T	0.424	-0.332	-0.054	0.313	0.155	1.24e-09	0.0538387	intron_variant	protein_coding	ENSGALG00000013117	PIK3C2G
rs315825569	AX-80996421	dbSNP	1	64128897	C	G	0.424	-0.332	-0.054	0.313	0.155	1.24e-09	0.0538387	intron_variant	protein_coding	ENSGALG00000013117	PIK3C2G
rs317286249	AX-80921003	dbSNP	1	64237652	G	C	0.424	-0.332	-0.054	0.313	0.155	1.24e-09	0.0538387
rs317563239	AX-75495190	dbSNP	1	64077663	T	C	0.424	-0.332	-0.054	0.313	0.155	1.24e-09	0.0538387	intron_variant	protein_coding	ENSGALG00000013117	PIK3C2G
rs318056363	AX-75495521	dbSNP	1	64235495	C	T	0.424	-0.332	-0.054	0.313	0.155	1.24e-09	0.0538387
rs13820682	AX-75496867	dbSNP	1	64836371	T	C	0.472	-0.334	-0.0545	0.377	0.225	1.43e-09	0.0556031	non_coding_transcript_variant	lncRNA	ENSGALG00000050570
rs13820682	AX-75496867	dbSNP	1	64836371	T	C	0.472	-0.334	-0.0545	0.377	0.225	1.43e-09	0.0556031	intron_variant	lncRNA	ENSGALG00000050570
rs13879185	AX-75496948	dbSNP	1	64868782	A	C	0.472	-0.334	-0.0545	0.377	0.225	1.43e-09	0.0556031	non_coding_transcript_variant	lncRNA	ENSGALG00000050570
rs13879185	AX-75496948	dbSNP	1	64868782	A	C	0.472	-0.334	-0.0545	0.377	0.225	1.43e-09	0.0556031	intron_variant	lncRNA	ENSGALG00000050570
rs313674391	AX-75496950	dbSNP	1	64868918	C	T	0.472	-0.334	-0.0545	0.377	0.225	1.43e-09	0.0556031	non_coding_transcript_variant	lncRNA	ENSGALG00000050570
rs313674391	AX-75496950	dbSNP	1	64868918	C	T	0.472	-0.334	-0.0545	0.377	0.225	1.43e-09	0.0556031	intron_variant	lncRNA	ENSGALG00000050570
rs314755201	AX-80794823	dbSNP	1	64860900	C	G	0.472	-0.334	-0.0545	0.377	0.225	1.43e-09	0.0556031	non_coding_transcript_variant	lncRNA	ENSGALG00000050570
rs314755201	AX-80794823	dbSNP	1	64860900	C	G	0.472	-0.334	-0.0545	0.377	0.225	1.43e-09	0.0556031	intron_variant	lncRNA	ENSGALG00000050570
rs315527967	AX-75496979	dbSNP	1	64881810	C	T	0.472	-0.334	-0.0545	0.377	0.225	1.43e-09	0.0556031	upstream_gene_variant	protein_coding	ENSGALG00000013143	PDE3A
rs316182113	AX-75495662	dbSNP	1	64302283	A	G	0.422	-0.331	-0.0541	0.324	0.167	1.47e-09	0.0534474
rs312675675	AX-80931339	dbSNP	1	64862662	A	T	0.473	-0.333	-0.0545	0.377	0.226	1.51e-09	0.0552828	non_coding_transcript_variant	lncRNA	ENSGALG00000050570
rs312675675	AX-80931339	dbSNP	1	64862662	A	T	0.473	-0.333	-0.0545	0.377	0.226	1.51e-09	0.0552828	intron_variant	lncRNA	ENSGALG00000050570
rs314972632	AX-75499991	dbSNP	1	66235353	T	G	0.465	-0.329	-0.0539	0.335	0.176	1.52e-09	0.0538553	non_coding_transcript_variant	lncRNA	ENSGALG00000047201
rs314972632	AX-75499991	dbSNP	1	66235353	T	G	0.465	-0.329	-0.0539	0.335	0.176	1.52e-09	0.0538553	intron_variant	lncRNA	ENSGALG00000047201
rs13878194	AX-75494242	dbSNP	1	63618366	A	G	0.455	-0.334	-0.0548	0.389	0.239	1.55e-09	0.0553262
rs316778039	AX-75494241	dbSNP	1	63618168	G	A	0.455	-0.334	-0.0548	0.389	0.239	1.55e-09	0.0553262
rs314560489	AX-75496378	dbSNP	1	64640662	C	T	0.472	-0.333	-0.0546	0.378	0.226	1.6e-09	0.0552706
rs317923909	AX-75496122	dbSNP	1	64526107	T	C	0.454	-0.334	-0.0548	0.389	0.239	1.6e-09	0.0553059
rs313168185	AX-75497222	dbSNP	1	65000295	T	C	0.422	-0.328	-0.0537	0.328	0.171	1.62e-09	0.0524829	intron_variant	protein_coding	ENSGALG00000013143	PDE3A
rs315758677	AX-75497221	dbSNP	1	64999837	A	G	0.422	-0.328	-0.0537	0.328	0.171	1.62e-09	0.0524829	intron_variant	protein_coding	ENSGALG00000013143	PDE3A
rs13878842	AX-75495708	dbSNP	1	64330965	C	T	0.455	-0.334	-0.0548	0.394	0.244	1.64e-09	0.0553262
rs13878858	AX-75495712	dbSNP	1	64332980	C	T	0.455	-0.334	-0.0548	0.394	0.244	1.64e-09	0.0553262
rs15295638	AX-75495717	dbSNP	1	64336602	T	C	0.455	-0.334	-0.0548	0.394	0.244	1.64e-09	0.0553262
rs313074422	AX-75495728	dbSNP	1	64340744	C	T	0.455	-0.334	-0.0548	0.394	0.244	1.64e-09	0.0553262
rs315163830	AX-75493767	dbSNP	1	63394273	G	A	0.493	0.334	-0.0549	0.402	0.255	1.66e-09	0.0557671	intron_variant	protein_coding	ENSGALG00000036358	LMO3
rs312421589	AX-80829384	dbSNP	1	64900445	C	G	0.424	-0.326	-0.0536	0.326	0.168	1.69e-09	0.0519103	intron_variant	protein_coding	ENSGALG00000013143	PDE3A
rs316673481	AX-75497019	dbSNP	1	64902190	G	A	0.424	-0.326	-0.0536	0.326	0.168	1.69e-09	0.0519103	intron_variant	protein_coding	ENSGALG00000013143	PDE3A
rs317158141	AX-75496996	dbSNP	1	64889321	C	T	0.424	-0.326	-0.0536	0.326	0.168	1.69e-09	0.0519103	intron_variant	protein_coding	ENSGALG00000013143	PDE3A
rs315433980	AX-75496726	dbSNP	1	64782665	G	A	0.474	-0.334	-0.0549	0.388	0.233	1.71e-09	0.0556272	non_coding_transcript_variant	lncRNA	ENSGALG00000051394
rs315433980	AX-75496726	dbSNP	1	64782665	G	A	0.474	-0.334	-0.0549	0.388	0.233	1.71e-09	0.0556272	intron_variant	lncRNA	ENSGALG00000051394
rs314214559	AX-80894399	dbSNP	1	65811767	C	G	0.476	-0.329	-0.0541	0.377	0.222	1.82e-09	0.0539958
rs315028984	AX-75498961	dbSNP	1	65786563	A	G	0.476	-0.329	-0.0541	0.377	0.222	1.82e-09	0.0539958
rs15295417	AX-75495454	dbSNP	1	64208080	C	T	0.422	-0.33	-0.0543	0.314	0.156	1.84e-09	0.0531249	intron_variant	protein_coding	ENSGALG00000013123	PLCZ1
rs313596966	AX-75496275	dbSNP	1	64594802	C	T	0.474	-0.333	-0.0547	0.383	0.23	1.84e-09	0.0552946
rs13878547	AX-75495011	dbSNP	1	63996229	G	T	0.424	-0.328	-0.0539	0.316	0.157	1.85e-09	0.0525492	intron_variant	protein_coding	ENSGALG00000013117	PIK3C2G
rs13878574	AX-80771869	dbSNP	1	64014761	G	C	0.424	-0.328	-0.0539	0.316	0.157	1.85e-09	0.0525492	intron_variant	protein_coding	ENSGALG00000013117	PIK3C2G
rs312278736	AX-75495004	dbSNP	1	63992669	G	A	0.424	-0.328	-0.0539	0.316	0.157	1.85e-09	0.0525492	intron_variant	protein_coding	ENSGALG00000013117	PIK3C2G
rs313390107	AX-75494975	dbSNP	1	63978324	A	C	0.424	-0.328	-0.0539	0.316	0.157	1.85e-09	0.0525492	upstream_gene_variant	protein_coding	ENSGALG00000013117	PIK3C2G
rs313474871	AX-75494885	dbSNP	1	63929374	T	C	0.424	-0.328	-0.0539	0.316	0.157	1.85e-09	0.0525492	non_coding_transcript_variant	lncRNA	ENSGALG00000053831
rs313474871	AX-75494885	dbSNP	1	63929374	T	C	0.424	-0.328	-0.0539	0.316	0.157	1.85e-09	0.0525492	intron_variant	lncRNA	ENSGALG00000053831
rs317130758	AX-75494967	dbSNP	1	63971655	C	T	0.424	-0.328	-0.0539	0.316	0.157	1.85e-09	0.0525492
rs317157112	AX-75495019	dbSNP	1	64000052	G	A	0.424	-0.328	-0.0539	0.316	0.157	1.85e-09	0.0525492	intron_variant	protein_coding	ENSGALG00000013117	PIK3C2G
rs317274966	AX-75494974	dbSNP	1	63977840	A	G	0.424	-0.328	-0.0539	0.316	0.157	1.85e-09	0.0525492	upstream_gene_variant	protein_coding	ENSGALG00000013117	PIK3C2G
rs13880663	AX-75500841	dbSNP	1	66617469	A	G	0.465	-0.33	-0.0542	0.345	0.186	1.86e-09	0.0541832	intron_variant	protein_coding	ENSGALG00000013211	ST8SIA1
rs316334991	AX-80760720	dbSNP	1	66232635	A	T	0.463	-0.327	-0.0539	0.336	0.18	1.87e-09	0.0531717	non_coding_transcript_variant	lncRNA	ENSGALG00000047201
rs316334991	AX-80760720	dbSNP	1	66232635	A	T	0.463	-0.327	-0.0539	0.336	0.18	1.87e-09	0.0531717	intron_variant	lncRNA	ENSGALG00000047201
rs15294072	AX-75494262	dbSNP	1	63630965	A	C	0.455	-0.333	-0.0548	0.39	0.24	1.91e-09	0.0549954
rs313721409	AX-75494260	dbSNP	1	63629982	C	T	0.455	-0.332	-0.0547	0.388	0.237	1.92e-09	0.0546656
rs314903178	AX-75496277	dbSNP	1	64595426	C	T	0.444	-0.327	-0.0539	0.367	0.216	1.95e-09	0.0527938
rs315418448	AX-75495466	dbSNP	1	64211438	C	T	0.473	-0.333	-0.0549	0.384	0.23	1.95e-09	0.0552828	intron_variant	protein_coding	ENSGALG00000013123	PLCZ1
rs315449771	AX-75495499	dbSNP	1	64224615	T	G	0.473	-0.333	-0.0549	0.384	0.23	1.95e-09	0.0552828	upstream_gene_variant	protein_coding	ENSGALG00000013125	CAPZA3
rs315449771	AX-75495499	dbSNP	1	64224615	T	G	0.473	-0.333	-0.0549	0.384	0.23	1.95e-09	0.0552828	intron_variant	protein_coding	ENSGALG00000013123	PLCZ1
rs317431488	AX-75495472	dbSNP	1	64215231	G	A	0.473	-0.333	-0.0549	0.384	0.23	1.95e-09	0.0552828	synonymous_variant	protein_coding	ENSGALG00000013123	PLCZ1
rs314937800	AX-75496660	dbSNP	1	64756578	G	T	0.473	-0.331	-0.0546	0.377	0.224	1.97e-09	0.0546208	non_coding_transcript_variant	lncRNA	ENSGALG00000038920
rs314937800	AX-75496660	dbSNP	1	64756578	G	T	0.473	-0.331	-0.0546	0.377	0.224	1.97e-09	0.0546208	intron_variant	lncRNA	ENSGALG00000038920
rs317536823	AX-75495576	dbSNP	1	64260418	T	C	0.424	-0.329	-0.0542	0.324	0.166	1.99e-09	0.0528701
rs316685129	AX-75494378	dbSNP	1	63689107	A	G	0.473	-0.331	-0.0546	0.378	0.224	2.04e-09	0.0546208
rs312336098	AX-75499515	dbSNP	1	66035724	A	G	0.463	-0.325	-0.0537	0.337	0.178	2.07e-09	0.0525233	intron_variant	protein_coding	ENSGALG00000032768	SOX5
rs315480559	AX-75496253	dbSNP	1	64583536	G	A	0.471	-0.331	-0.0546	0.377	0.224	2.07e-09	0.0545962	intron_variant	protein_coding	ENSGALG00000038026	AEBP2
rs315480559	AX-75496253	dbSNP	1	64583536	G	A	0.471	-0.331	-0.0546	0.377	0.224	2.07e-09	0.0545962	downstream_gene_variant	protein_coding	ENSGALG00000038026	AEBP2
rs317523180	AX-75496297	dbSNP	1	64608111	G	A	0.471	-0.331	-0.0546	0.377	0.224	2.07e-09	0.0545962
rs13879206	AX-75497076	dbSNP	1	64928084	G	A	0.423	-0.325	-0.0537	0.329	0.173	2.12e-09	0.05156	intron_variant	protein_coding	ENSGALG00000013143	PDE3A
rs13879213	AX-75497099	dbSNP	1	64939235	T	C	0.423	-0.325	-0.0537	0.329	0.173	2.12e-09	0.05156	intron_variant	protein_coding	ENSGALG00000013143	PDE3A
rs313021421	AX-75497060	dbSNP	1	64923406	G	A	0.423	-0.325	-0.0537	0.329	0.173	2.12e-09	0.05156	intron_variant	protein_coding	ENSGALG00000013143	PDE3A
rs314154731	AX-75497091	dbSNP	1	64933585	G	A	0.423	-0.325	-0.0537	0.329	0.173	2.12e-09	0.05156	intron_variant	protein_coding	ENSGALG00000013143	PDE3A
rs314309605	AX-75497096	dbSNP	1	64937832	T	C	0.423	-0.325	-0.0537	0.329	0.173	2.12e-09	0.05156	intron_variant	protein_coding	ENSGALG00000013143	PDE3A
rs314476388	AX-75497032	dbSNP	1	64909269	A	G	0.423	-0.325	-0.0537	0.329	0.173	2.12e-09	0.05156	intron_variant	protein_coding	ENSGALG00000013143	PDE3A
rs314680216	AX-75497100	dbSNP	1	64940274	G	A	0.423	-0.325	-0.0537	0.329	0.173	2.12e-09	0.05156	intron_variant	protein_coding	ENSGALG00000013143	PDE3A
rs317160462	AX-75497329	dbSNP	1	65052522	C	T	0.473	-0.331	-0.0546	0.385	0.232	2.13e-09	0.0546208	intron_variant	protein_coding	ENSGALG00000013143	PDE3A
rs314652867	AX-75494237	dbSNP	1	63617056	C	T	0.458	-0.332	-0.0548	0.381	0.233	2.16e-09	0.0547231
rs315355597	AX-75496968	dbSNP	1	64877711	C	A	0.421	-0.324	-0.0536	0.32	0.165	2.27e-09	0.0511777	downstream_gene_variant	lncRNA	ENSGALG00000050570
rs316682863	AX-75495091	dbSNP	1	64034125	C	A	0.425	-0.326	-0.0539	0.313	0.155	2.28e-09	0.0519424	intron_variant	protein_coding	ENSGALG00000013117	PIK3C2G
rs315609217	AX-75496873	dbSNP	1	64839080	T	C	0.473	-0.329	-0.0545	0.378	0.227	2.36e-09	0.0539627	non_coding_transcript_variant	lncRNA	ENSGALG00000050570
rs315609217	AX-75496873	dbSNP	1	64839080	T	C	0.473	-0.329	-0.0545	0.378	0.227	2.36e-09	0.0539627	intron_variant	lncRNA	ENSGALG00000050570
rs315035884	AX-80863362	dbSNP	1	64745496	G	C	0.473	-0.33	-0.0546	0.381	0.229	2.37e-09	0.0542912	non_coding_transcript_variant	lncRNA	ENSGALG00000038920
rs315035884	AX-80863362	dbSNP	1	64745496	G	C	0.473	-0.33	-0.0546	0.381	0.229	2.37e-09	0.0542912	intron_variant	lncRNA	ENSGALG00000038920
rs317451733	AX-75496625	dbSNP	1	64741947	G	T	0.473	-0.33	-0.0546	0.381	0.229	2.37e-09	0.0542912	non_coding_transcript_variant	lncRNA	ENSGALG00000038920
rs317451733	AX-75496625	dbSNP	1	64741947	G	T	0.473	-0.33	-0.0546	0.381	0.229	2.37e-09	0.0542912	intron_variant	lncRNA	ENSGALG00000038920
rs14837536	AX-75497152	dbSNP	1	64967769	C	T	0.422	-0.325	-0.0538	0.331	0.174	2.46e-09	0.0515273	intron_variant	protein_coding	ENSGALG00000013143	PDE3A
rs15296966	AX-75497135	dbSNP	1	64958003	C	T	0.422	-0.325	-0.0538	0.331	0.174	2.46e-09	0.0515273	intron_variant	protein_coding	ENSGALG00000013143	PDE3A
rs14837456	AX-75496962	dbSNP	1	64874883	G	T	0.423	-0.323	-0.0536	0.319	0.163	2.52e-09	0.0509274	downstream_gene_variant	lncRNA	ENSGALG00000050570
rs312940794	AX-75500885	dbSNP	1	66637641	G	A	0.471	-0.328	-0.0545	0.361	0.2	2.52e-09	0.053611	intron_variant	protein_coding	ENSGALG00000013211	ST8SIA1
rs313591339	AX-75496975	dbSNP	1	64880053	G	A	0.423	-0.323	-0.0536	0.319	0.163	2.52e-09	0.0509274	upstream_gene_variant	protein_coding	ENSGALG00000013143	PDE3A
rs313675089	AX-75496881	dbSNP	1	64841449	A	G	0.423	-0.323	-0.0536	0.319	0.163	2.52e-09	0.0509274	non_coding_transcript_variant	lncRNA	ENSGALG00000050570
rs313675089	AX-75496881	dbSNP	1	64841449	A	G	0.423	-0.323	-0.0536	0.319	0.163	2.52e-09	0.0509274	intron_variant	lncRNA	ENSGALG00000050570
rs314253147	AX-75496893	dbSNP	1	64846674	G	A	0.423	-0.323	-0.0536	0.319	0.163	2.52e-09	0.0509274	non_coding_transcript_variant	lncRNA	ENSGALG00000050570
rs314253147	AX-75496893	dbSNP	1	64846674	G	A	0.423	-0.323	-0.0536	0.319	0.163	2.52e-09	0.0509274	intron_variant	lncRNA	ENSGALG00000050570
rs317151946	AX-75496978	dbSNP	1	64881369	T	C	0.423	-0.323	-0.0536	0.319	0.163	2.52e-09	0.0509274	upstream_gene_variant	protein_coding	ENSGALG00000013143	PDE3A
rs317588128	AX-75496870	dbSNP	1	64836799	C	A	0.423	-0.323	-0.0536	0.319	0.163	2.52e-09	0.0509274	non_coding_transcript_variant	lncRNA	ENSGALG00000050570
rs317588128	AX-75496870	dbSNP	1	64836799	C	A	0.423	-0.323	-0.0536	0.319	0.163	2.52e-09	0.0509274	intron_variant	lncRNA	ENSGALG00000050570
rs316361510	AX-75496766	dbSNP	1	64798955	G	T	0.424	-0.323	-0.0536	0.322	0.165	2.55e-09	0.0509593	non_coding_transcript_variant	lncRNA	ENSGALG00000051394
rs316361510	AX-75496766	dbSNP	1	64798955	G	T	0.424	-0.323	-0.0536	0.322	0.165	2.55e-09	0.0509593	intron_variant	lncRNA	ENSGALG00000051394
rs314770012	AX-75496763	dbSNP	1	64798287	C	T	0.424	-0.323	-0.0536	0.317	0.159	2.56e-09	0.0509593	non_coding_transcript_variant	lncRNA	ENSGALG00000051394
rs314770012	AX-75496763	dbSNP	1	64798287	C	T	0.424	-0.323	-0.0536	0.317	0.159	2.56e-09	0.0509593	intron_variant	lncRNA	ENSGALG00000051394
rs15296908	AX-75497030	dbSNP	1	64907763	C	T	0.424	-0.324	-0.0537	0.328	0.172	2.58e-09	0.0512753	intron_variant	protein_coding	ENSGALG00000013143	PDE3A
rs313189621	AX-75494431	dbSNP	1	63716759	A	G	0.462	-0.324	-0.0538	0.343	0.186	2.61e-09	0.0521848
rs313803665	AX-75495042	dbSNP	1	64012268	A	G	0.424	-0.323	-0.054	0.317	0.16	3.09e-09	0.0509593	intron_variant	protein_coding	ENSGALG00000013117	PIK3C2G
rs312991679	AX-75498371	dbSNP	1	65529900	T	C	0.44	-0.323	-0.0539	0.321	0.158	3.14e-09	0.0514133
rs313964418	AX-75496745	dbSNP	1	64790561	G	T	0.424	-0.322	-0.0537	0.321	0.164	3.16e-09	0.0506442	non_coding_transcript_variant	lncRNA	ENSGALG00000051394
rs313964418	AX-75496745	dbSNP	1	64790561	G	T	0.424	-0.322	-0.0537	0.321	0.164	3.16e-09	0.0506442	intron_variant	lncRNA	ENSGALG00000051394
rs13878795	AX-75495612	dbSNP	1	64277186	T	G	0.424	-0.324	-0.0542	0.326	0.168	3.2e-09	0.0512753
rs13878798	AX-80768890	dbSNP	1	64278868	G	C	0.424	-0.324	-0.0542	0.326	0.168	3.2e-09	0.0512753
rs314225702	AX-75496029	dbSNP	1	64480267	T	C	0.422	-0.323	-0.054	0.32	0.163	3.24e-09	0.050895	intron_variant	protein_coding	ENSGALG00000013134	PLEKHA5
rs314899949	AX-75497189	dbSNP	1	64986291	T	G	0.441	-0.323	-0.054	0.329	0.168	3.4e-09	0.0514382	intron_variant	protein_coding	ENSGALG00000013143	PDE3A
rs316081188	AX-75496675	dbSNP	1	64762312	A	G	0.424	-0.32	-0.0537	0.32	0.163	3.48e-09	0.0500171	non_coding_transcript_variant	lncRNA	ENSGALG00000038920
rs316081188	AX-75496675	dbSNP	1	64762312	A	G	0.424	-0.32	-0.0537	0.32	0.163	3.48e-09	0.0500171	intron_variant	lncRNA	ENSGALG00000038920
rs317967319	AX-75496688	dbSNP	1	64766444	C	T	0.424	-0.32	-0.0537	0.32	0.163	3.48e-09	0.0500171	downstream_gene_variant	lncRNA	ENSGALG00000038920
rs13879003	AX-75495998	dbSNP	1	64465132	A	G	0.423	-0.322	-0.0539	0.32	0.162	3.56e-09	0.0506125	intron_variant	protein_coding	ENSGALG00000013134	PLEKHA5
rs315000258	AX-75495972	dbSNP	1	64452701	C	T	0.423	-0.322	-0.0539	0.32	0.162	3.56e-09	0.0506125	intron_variant	protein_coding	ENSGALG00000013134	PLEKHA5
rs315293252	AX-75494421	dbSNP	1	63711490	A	C	0.425	-0.321	-0.0538	0.316	0.159	3.72e-09	0.0503613
rs314755275	AX-75498008	dbSNP	1	65356803	G	A	0.441	-0.319	-0.0536	0.321	0.158	3.78e-09	0.050172	upstream_gene_variant	protein_coding	ENSGALG00000013177	BCAT1
rs315092952	AX-75500765	dbSNP	1	66579052	A	G	0.429	0.335	-0.0562	0.409	0.259	3.81e-09	0.054981	non_coding_transcript_variant	lncRNA	ENSGALG00000049051
rs315092952	AX-75500765	dbSNP	1	66579052	A	G	0.429	0.335	-0.0562	0.409	0.259	3.81e-09	0.054981	intron_variant	lncRNA	ENSGALG00000049051
rs315265653	AX-75500811	dbSNP	1	66603324	G	A	0.429	0.335	-0.0562	0.409	0.259	3.81e-09	0.054981	intron_variant	protein_coding	ENSGALG00000013211	ST8SIA1
rs13879248	AX-75497474	dbSNP	1	65117608	A	G	0.471	-0.327	-0.055	0.399	0.246	3.88e-09	0.0532846	intron_variant	protein_coding	ENSGALG00000013143	PDE3A
rs314325880	AX-75497463	dbSNP	1	65113702	T	C	0.471	-0.327	-0.055	0.399	0.246	3.88e-09	0.0532846	intron_variant	protein_coding	ENSGALG00000013143	PDE3A
rs317866966	AX-75494205	dbSNP	1	63597125	A	G	0.425	-0.321	-0.0539	0.316	0.158	3.88e-09	0.0503613
rs316345731	AX-75497153	dbSNP	1	64967972	C	A	0.421	-0.322	-0.0541	0.335	0.178	3.91e-09	0.0505478	intron_variant	protein_coding	ENSGALG00000013143	PDE3A
rs315605902	AX-75495681	dbSNP	1	64311502	G	A	0.442	-0.32	-0.0539	0.316	0.155	4.13e-09	0.0505111
rs313277240	AX-75495523	dbSNP	1	64235976	T	G	0.425	-0.322	-0.0542	0.322	0.164	4.15e-09	0.0506756
rs314141980	AX-75495210	dbSNP	1	64087321	G	A	0.425	-0.322	-0.0542	0.322	0.164	4.15e-09	0.0506756	intron_variant	protein_coding	ENSGALG00000013117	PIK3C2G
rs13658519	AX-80803390	dbSNP	1	66608611	A	T	0.428	0.334	-0.0562	0.408	0.258	4.23e-09	0.0546214	intron_variant	protein_coding	ENSGALG00000013211	ST8SIA1
rs13657732	AX-75495729	dbSNP	1	64341371	C	T	0.474	-0.325	-0.0548	0.38	0.227	4.42e-09	0.0526697
rs314739765	AX-75496002	dbSNP	1	64467080	G	A	0.422	-0.32	-0.0539	0.324	0.166	4.53e-09	0.049954	intron_variant	protein_coding	ENSGALG00000013134	PLEKHA5
rs312653578	AX-75495488	dbSNP	1	64220805	C	T	0.478	-0.324	-0.0547	0.378	0.226	4.57e-09	0.0523864	upstream_gene_variant	protein_coding	ENSGALG00000013125	CAPZA3
rs312653578	AX-75495488	dbSNP	1	64220805	C	T	0.478	-0.324	-0.0547	0.378	0.226	4.57e-09	0.0523864	intron_variant	protein_coding	ENSGALG00000013123	PLCZ1
rs314510023	AX-75496678	dbSNP	1	64763622	A	G	0.425	-0.318	-0.0537	0.318	0.16	4.75e-09	0.0494244	non_coding_transcript_variant	lncRNA	ENSGALG00000038920
rs314510023	AX-75496678	dbSNP	1	64763622	A	G	0.425	-0.318	-0.0537	0.318	0.16	4.75e-09	0.0494244	intron_variant	lncRNA	ENSGALG00000038920
rs316868864	AX-80756953	dbSNP	1	65530098	C	G	0.441	-0.318	-0.0538	0.322	0.16	4.86e-09	0.049858
rs14837554	AX-75497178	dbSNP	1	64979404	T	C	0.44	-0.317	-0.0537	0.324	0.163	4.87e-09	0.049521	intron_variant	protein_coding	ENSGALG00000013143	PDE3A
rs313500469	AX-75497199	dbSNP	1	64990672	T	C	0.44	-0.317	-0.0537	0.324	0.163	4.87e-09	0.049521	intron_variant	protein_coding	ENSGALG00000013143	PDE3A
rs317788868	AX-75495582	dbSNP	1	64263908	C	T	0.425	-0.321	-0.0543	0.326	0.168	5e-09	0.0503613
rs314947877	AX-75497001	dbSNP	1	64891742	A	G	0.442	-0.316	-0.0535	0.322	0.161	5.04e-09	0.0492562	intron_variant	protein_coding	ENSGALG00000013143	PDE3A
rs317222398	AX-75495115	dbSNP	1	64044904	C	T	0.425	-0.321	-0.0543	0.327	0.169	5.2e-09	0.0503613	intron_variant	protein_coding	ENSGALG00000013117	PIK3C2G
rs318006072	AX-75497087	dbSNP	1	64931609	A	G	0.426	-0.318	-0.054	0.335	0.179	5.28e-09	0.0494545	intron_variant	protein_coding	ENSGALG00000013143	PDE3A
rs13657655	AX-75495177	dbSNP	1	64069332	C	T	0.443	-0.318	-0.0539	0.312	0.15	5.29e-09	0.0499049	intron_variant	protein_coding	ENSGALG00000013117	PIK3C2G
rs13878630	AX-75495162	dbSNP	1	64062501	A	G	0.443	-0.318	-0.0539	0.312	0.15	5.29e-09	0.0499049	intron_variant	protein_coding	ENSGALG00000013117	PIK3C2G
rs13878631	AX-75495163	dbSNP	1	64062563	G	T	0.443	-0.318	-0.0539	0.312	0.15	5.29e-09	0.0499049	intron_variant	protein_coding	ENSGALG00000013117	PIK3C2G
rs312562286	AX-75495159	dbSNP	1	64061966	G	A	0.443	-0.318	-0.0539	0.312	0.15	5.29e-09	0.0499049	intron_variant	protein_coding	ENSGALG00000013117	PIK3C2G
rs312872559	AX-75495167	dbSNP	1	64064908	C	A	0.443	-0.318	-0.0539	0.312	0.15	5.29e-09	0.0499049	intron_variant	protein_coding	ENSGALG00000013117	PIK3C2G
rs313084666	AX-75495191	dbSNP	1	64078000	A	G	0.443	-0.318	-0.0539	0.312	0.15	5.29e-09	0.0499049	intron_variant	protein_coding	ENSGALG00000013117	PIK3C2G
rs314359563	AX-75495179	dbSNP	1	64071123	A	G	0.443	-0.318	-0.0539	0.312	0.15	5.29e-09	0.0499049	intron_variant	protein_coding	ENSGALG00000013117	PIK3C2G
rs314542988	AX-75495185	dbSNP	1	64074787	T	C	0.448	-0.32	-0.0542	0.325	0.163	5.29e-09	0.0506462	intron_variant	protein_coding	ENSGALG00000013117	PIK3C2G
rs312653027	AX-75497830	dbSNP	1	65271009	C	T	0.443	-0.319	-0.054	0.339	0.177	5.42e-09	0.0502193	downstream_gene_variant	protein_coding	ENSGALG00000013168	IAPP
rs312653027	AX-75497830	dbSNP	1	65271009	C	T	0.443	-0.319	-0.054	0.339	0.177	5.42e-09	0.0502193	intron_variant	protein_coding	ENSGALG00000031293	SLCO1A2
rs14837849	AX-75497725	dbSNP	1	65225927	T	C	0.441	-0.318	-0.0539	0.332	0.171	5.65e-09	0.049858	downstream_gene_variant	protein_coding	ENSGALG00000031293	SLCO1A2
rs316878356	AX-75495735	dbSNP	1	64346637	G	A	0.475	-0.323	-0.0549	0.391	0.238	5.67e-09	0.0520341	upstream_gene_variant	protein_coding	ENSGALG00000013134	PLEKHA5
rs317510691	AX-80793446	dbSNP	1	64706577	A	T	0.441	-0.316	-0.0537	0.316	0.155	5.73e-09	0.0492328
rs13880618	AX-75500780	dbSNP	1	66586093	C	T	0.476	-0.32	-0.0544	0.371	0.214	5.75e-09	0.051082	upstream_gene_variant	protein_coding	ENSGALG00000013211	ST8SIA1
rs13880618	AX-75500780	dbSNP	1	66586093	C	T	0.476	-0.32	-0.0544	0.371	0.214	5.75e-09	0.051082	non_coding_transcript_variant	lncRNA	ENSGALG00000049051
rs13880618	AX-75500780	dbSNP	1	66586093	C	T	0.476	-0.32	-0.0544	0.371	0.214	5.75e-09	0.051082	intron_variant	lncRNA	ENSGALG00000049051
rs314447104	AX-75500768	dbSNP	1	66580005	G	A	0.428	0.332	-0.0564	0.409	0.26	5.87e-09	0.0539692	non_coding_transcript_variant	lncRNA	ENSGALG00000049051
rs314447104	AX-75500768	dbSNP	1	66580005	G	A	0.428	0.332	-0.0564	0.409	0.26	5.87e-09	0.0539692	intron_variant	lncRNA	ENSGALG00000049051
rs316034266	AX-75502459	dbSNP	1	67358175	C	T	0.491	0.318	-0.0542	0.35	0.19	5.97e-09	0.0505456	downstream_gene_variant	lncRNA	ENSGALG00000044844
rs316034266	AX-75502459	dbSNP	1	67358175	C	T	0.491	0.318	-0.0542	0.35	0.19	5.97e-09	0.0505456	upstream_gene_variant	lncRNA	ENSGALG00000047651
rs317844710	AX-75502439	dbSNP	1	67350547	G	T	0.491	0.318	-0.0542	0.35	0.19	5.97e-09	0.0505456	downstream_gene_variant	lncRNA	ENSGALG00000047651
rs313378116	AX-75495016	dbSNP	1	63998420	T	C	0.425	-0.318	-0.0541	0.325	0.167	6.08e-09	0.0494244	intron_variant	protein_coding	ENSGALG00000013117	PIK3C2G
rs313655025	AX-75494924	dbSNP	1	63946905	T	C	0.425	-0.318	-0.0541	0.325	0.167	6.08e-09	0.0494244	non_coding_transcript_variant	lncRNA	ENSGALG00000053831
rs313655025	AX-75494924	dbSNP	1	63946905	T	C	0.425	-0.318	-0.0541	0.325	0.167	6.08e-09	0.0494244	intron_variant	lncRNA	ENSGALG00000053831
rs313655025	AX-75494924	dbSNP	1	63946905	T	C	0.425	-0.318	-0.0541	0.325	0.167	6.08e-09	0.0494244	upstream_gene_variant	lncRNA	ENSGALG00000053831
rs317625384	AX-75495088	dbSNP	1	64032880	T	C	0.425	-0.318	-0.0541	0.325	0.167	6.08e-09	0.0494244	intron_variant	protein_coding	ENSGALG00000013117	PIK3C2G
rs313837922	AX-75494180	dbSNP	1	63588284	C	T	0.425	-0.317	-0.0539	0.313	0.156	6.14e-09	0.049114
rs15292689	AX-75492967	dbSNP	1	62994795	G	A	0.431	-0.318	-0.0541	0.333	0.177	6.15e-09	0.0495991	intron_variant	protein_coding	ENSGALG00000013091	EPS8
rs313803840	AX-80862061	dbSNP	1	63604865	C	G	0.474	-0.321	-0.0547	0.381	0.228	6.16e-09	0.0513812
rs316451877	AX-75495727	dbSNP	1	64340594	A	G	0.474	-0.322	-0.0549	0.387	0.235	6.18e-09	0.0517018
rs14839505	AX-75501129	dbSNP	1	66743950	A	G	0.47	-0.32	-0.0544	0.357	0.197	6.21e-09	0.0510157
rs13879558	AX-75498031	dbSNP	1	65369434	A	C	0.441	-0.316	-0.0538	0.328	0.165	6.22e-09	0.0492328	intron_variant	protein_coding	ENSGALG00000013177	BCAT1
rs15297968	AX-75498017	dbSNP	1	65362914	T	C	0.441	-0.316	-0.0538	0.328	0.165	6.22e-09	0.0492328	intron_variant	protein_coding	ENSGALG00000013177	BCAT1
rs15298175	AX-75498146	dbSNP	1	65426409	T	C	0.441	-0.316	-0.0538	0.328	0.165	6.22e-09	0.0492328	downstream_gene_variant	lncRNA	ENSGALG00000048674
rs312503789	AX-75498080	dbSNP	1	65392953	T	G	0.441	-0.316	-0.0538	0.328	0.165	6.22e-09	0.0492328	intron_variant	protein_coding	ENSGALG00000013177	BCAT1
rs313798706	AX-75498048	dbSNP	1	65376913	T	C	0.441	-0.316	-0.0538	0.328	0.165	6.22e-09	0.0492328	intron_variant	protein_coding	ENSGALG00000013177	BCAT1
rs313798706	AX-75498048	dbSNP	1	65376913	T	C	0.441	-0.316	-0.0538	0.328	0.165	6.22e-09	0.0492328	upstream_gene_variant	protein_coding	ENSGALG00000013177	BCAT1
rs317013427	AX-75498079	dbSNP	1	65392486	G	A	0.441	-0.316	-0.0538	0.328	0.165	6.22e-09	0.0492328	intron_variant	protein_coding	ENSGALG00000013177	BCAT1
rs317197371	AX-75498128	dbSNP	1	65416007	T	C	0.441	-0.316	-0.0538	0.328	0.165	6.22e-09	0.0492328	intron_variant	protein_coding	ENSGALG00000013177	BCAT1
rs317271503	AX-75498091	dbSNP	1	65397905	T	C	0.441	-0.316	-0.0538	0.328	0.165	6.22e-09	0.0492328	splice_region_variant	protein_coding	ENSGALG00000013177	BCAT1
rs317271503	AX-75498091	dbSNP	1	65397905	T	C	0.441	-0.316	-0.0538	0.328	0.165	6.22e-09	0.0492328	intron_variant	protein_coding	ENSGALG00000013177	BCAT1
rs318192685	AX-75498109	dbSNP	1	65406668	T	C	0.441	-0.316	-0.0538	0.328	0.165	6.22e-09	0.0492328	intron_variant	protein_coding	ENSGALG00000013177	BCAT1
rs315640284	AX-75493545	dbSNP	1	63275932	C	A	0.473	0.323	-0.0551	0.405	0.256	6.29e-09	0.0520124	upstream_gene_variant	protein_coding	ENSGALG00000013098	MGST1
rs317284229	AX-75493542	dbSNP	1	63273399	A	G	0.473	0.323	-0.0551	0.405	0.256	6.29e-09	0.0520124	upstream_gene_variant	protein_coding	ENSGALG00000013098	MGST1
rs312906209	AX-75497085	dbSNP	1	64930022	T	C	0.441	-0.315	-0.0536	0.326	0.165	6.31e-09	0.0489217	intron_variant	protein_coding	ENSGALG00000013143	PDE3A
rs313644889	AX-75497090	dbSNP	1	64933354	C	T	0.441	-0.315	-0.0536	0.326	0.165	6.31e-09	0.0489217	intron_variant	protein_coding	ENSGALG00000013143	PDE3A
rs316659368	AX-75497078	dbSNP	1	64928728	C	A	0.441	-0.315	-0.0536	0.326	0.165	6.31e-09	0.0489217	intron_variant	protein_coding	ENSGALG00000013143	PDE3A
rs13878199	AX-75494272	dbSNP	1	63635598	A	G	0.474	-0.321	-0.0547	0.384	0.231	6.34e-09	0.0513812
rs312341781	AX-75494284	dbSNP	1	63640932	C	A	0.474	-0.321	-0.0547	0.384	0.231	6.34e-09	0.0513812
rs312685814	AX-75494215	dbSNP	1	63603433	C	A	0.474	-0.321	-0.0547	0.384	0.231	6.34e-09	0.0513812
rs315014936	AX-75495815	dbSNP	1	64386114	A	G	0.425	-0.318	-0.0543	0.333	0.176	6.36e-09	0.0494244	intron_variant	protein_coding	ENSGALG00000013134	PLEKHA5
rs15294436	AX-75494488	dbSNP	1	63745625	C	T	0.425	-0.317	-0.054	0.326	0.168	6.41e-09	0.049114
rs313412753	AX-75496248	dbSNP	1	64581868	G	T	0.473	-0.321	-0.0548	0.383	0.23	6.44e-09	0.0513703	intron_variant	protein_coding	ENSGALG00000038026	AEBP2
rs15296425	AX-80911185	dbSNP	1	64627197	G	C	0.47	-0.321	-0.0547	0.375	0.224	6.48e-09	0.051335
rs15300865	AX-75500833	dbSNP	1	66614102	A	G	0.425	0.333	-0.0567	0.417	0.267	6.53e-09	0.054197	intron_variant	protein_coding	ENSGALG00000013211	ST8SIA1
rs317661068	AX-75500858	dbSNP	1	66625475	T	C	0.425	0.333	-0.0567	0.417	0.267	6.53e-09	0.054197	intron_variant	protein_coding	ENSGALG00000013211	ST8SIA1
rs14840266	AX-75502471	dbSNP	1	67364625	T	C	0.49	0.319	-0.0543	0.355	0.194	6.58e-09	0.0508601	upstream_gene_variant	lncRNA	ENSGALG00000044844
rs315549239	AX-75498358	dbSNP	1	65525530	C	T	0.441	-0.316	-0.0539	0.327	0.165	6.6e-09	0.0492328	downstream_gene_variant	lncRNA	ENSGALG00000052327
rs316738694	AX-75498340	dbSNP	1	65518168	C	A	0.441	-0.316	-0.0539	0.327	0.165	6.6e-09	0.0492328	non_coding_transcript_variant	lncRNA	ENSGALG00000052327
rs316738694	AX-75498340	dbSNP	1	65518168	C	A	0.441	-0.316	-0.0539	0.327	0.165	6.6e-09	0.0492328	intron_variant	lncRNA	ENSGALG00000052327
rs13657341	AX-75493084	dbSNP	1	63052441	C	T	0.484	0.318	-0.0542	0.381	0.232	6.63e-09	0.0505102	intron_variant	protein_coding	ENSGALG00000013091	EPS8
rs13877859	AX-75493097	dbSNP	1	63057993	A	G	0.484	0.318	-0.0542	0.381	0.232	6.63e-09	0.0505102	intron_variant	protein_coding	ENSGALG00000013091	EPS8
rs316637594	AX-75493066	dbSNP	1	63041510	C	T	0.484	0.318	-0.0542	0.381	0.232	6.63e-09	0.0505102	intron_variant	protein_coding	ENSGALG00000013091	EPS8
rs316992978	AX-75493107	dbSNP	1	63062474	G	T	0.484	0.318	-0.0542	0.381	0.232	6.63e-09	0.0505102	intron_variant	protein_coding	ENSGALG00000013091	EPS8
rs314096760	AX-75496041	dbSNP	1	64483751	G	A	0.419	-0.32	-0.0546	0.337	0.181	6.66e-09	0.0498563	intron_variant	protein_coding	ENSGALG00000013134	PLEKHA5
rs15297593	AX-75497850	dbSNP	1	65278227	C	T	0.44	-0.315	-0.0538	0.329	0.167	6.7e-09	0.0488981	intron_variant	protein_coding	ENSGALG00000031293	SLCO1A2
rs318006266	AX-75497805	dbSNP	1	65260734	C	T	0.44	-0.315	-0.0538	0.329	0.167	6.7e-09	0.0488981	upstream_gene_variant	protein_coding	ENSGALG00000013168	IAPP
rs318006266	AX-75497805	dbSNP	1	65260734	C	T	0.44	-0.315	-0.0538	0.329	0.167	6.7e-09	0.0488981	intron_variant	protein_coding	ENSGALG00000031293	SLCO1A2
rs316661340	AX-75502769	dbSNP	1	67497217	T	C	0.487	0.321	-0.0549	0.356	0.195	6.82e-09	0.0514857	downstream_gene_variant	lncRNA	ENSGALG00000048027
rs317121196	AX-75495105	dbSNP	1	64041483	G	A	0.444	-0.315	-0.0539	0.314	0.152	6.85e-09	0.0489902	intron_variant	protein_coding	ENSGALG00000013117	PIK3C2G
rs312848818	AX-75495988	dbSNP	1	64459638	A	G	0.424	-0.315	-0.0539	0.322	0.165	7.13e-09	0.0484663	intron_variant	protein_coding	ENSGALG00000013134	PLEKHA5
rs313003853	AX-80834111	dbSNP	1	65433012	G	C	0.441	-0.315	-0.0538	0.333	0.17	7.19e-09	0.0489217
rs14840086	AX-75502173	dbSNP	1	67223368	A	G	0.489	0.317	-0.0542	0.356	0.199	7.3e-09	0.0502202
rs313475466	AX-80908730	dbSNP	1	65244740	A	T	0.44	-0.315	-0.0539	0.331	0.169	7.3e-09	0.0488981	intron_variant	protein_coding	ENSGALG00000031293	SLCO1A2
rs13879631	AX-75498201	dbSNP	1	65448916	T	C	0.442	-0.315	-0.0539	0.333	0.171	7.47e-09	0.0489449	non_coding_transcript_variant	lncRNA	ENSGALG00000052327
rs13879631	AX-75498201	dbSNP	1	65448916	T	C	0.442	-0.315	-0.0539	0.333	0.171	7.47e-09	0.0489449	intron_variant	lncRNA	ENSGALG00000052327
rs13879631	AX-75498201	dbSNP	1	65448916	T	C	0.442	-0.315	-0.0539	0.333	0.171	7.47e-09	0.0489449	upstream_gene_variant	lncRNA	ENSGALG00000052327
rs313178608	AX-75498214	dbSNP	1	65454138	T	C	0.442	-0.315	-0.0539	0.333	0.171	7.47e-09	0.0489449	non_coding_transcript_variant	lncRNA	ENSGALG00000052327
rs313178608	AX-75498214	dbSNP	1	65454138	T	C	0.442	-0.315	-0.0539	0.333	0.171	7.47e-09	0.0489449	intron_variant	lncRNA	ENSGALG00000052327
rs313778295	AX-75496400	dbSNP	1	64649012	A	G	0.44	-0.312	-0.0535	0.312	0.152	7.63e-09	0.0479711
rs15298524	AX-75498401	dbSNP	1	65540699	C	T	0.441	-0.316	-0.0541	0.332	0.17	7.69e-09	0.0492328
rs314238445	AX-75498407	dbSNP	1	65543611	A	G	0.441	-0.316	-0.0541	0.332	0.17	7.69e-09	0.0492328
rs316438082	AX-75495075	dbSNP	1	64026555	G	A	0.443	-0.314	-0.0539	0.316	0.153	7.73e-09	0.0486573	intron_variant	protein_coding	ENSGALG00000013117	PIK3C2G
rs317270417	AX-75495026	dbSNP	1	64005071	C	T	0.443	-0.314	-0.0539	0.316	0.153	7.73e-09	0.0486573	intron_variant	protein_coding	ENSGALG00000013117	PIK3C2G
rs317492507	AX-75496279	dbSNP	1	64597912	A	G	0.473	-0.32	-0.0548	0.385	0.231	7.79e-09	0.0510507
rs313450187	AX-75496255	dbSNP	1	64586352	G	T	0.476	-0.321	-0.055	0.387	0.233	7.86e-09	0.0514018	downstream_gene_variant	protein_coding	ENSGALG00000038026	AEBP2
rs314434128	AX-75501130	dbSNP	1	66744418	A	C	0.44	-0.301	-0.0517	0.385	0.228	7.88e-09	0.0446482
rs317247076	AX-75500884	dbSNP	1	66637534	A	G	0.47	-0.318	-0.0546	0.362	0.203	7.97e-09	0.05038	intron_variant	protein_coding	ENSGALG00000013211	ST8SIA1
rs314674024	AX-80754167	dbSNP	1	64958577	A	T	0.441	-0.313	-0.0537	0.334	0.174	8e-09	0.0483024	intron_variant	protein_coding	ENSGALG00000013143	PDE3A
rs315472116	AX-75495736	dbSNP	1	64348258	G	T	0.426	-0.316	-0.0542	0.335	0.178	8.14e-09	0.0488344	upstream_gene_variant	protein_coding	ENSGALG00000013134	PLEKHA5
rs314843856	AX-75495787	dbSNP	1	64371919	A	G	0.443	-0.314	-0.054	0.324	0.162	8.22e-09	0.0486573	intron_variant	protein_coding	ENSGALG00000013134	PLEKHA5
rs317025978	AX-75497702	dbSNP	1	65217375	C	T	0.44	-0.314	-0.0539	0.333	0.172	8.38e-09	0.0485881	upstream_gene_variant	protein_coding	ENSGALG00000019276
rs317025978	AX-75497702	dbSNP	1	65217375	C	T	0.44	-0.314	-0.0539	0.333	0.172	8.38e-09	0.0485881	downstream_gene_variant	lncRNA	ENSGALG00000054215
rs15293251	AX-75493312	dbSNP	1	63161341	A	G	0.432	-0.318	-0.0546	0.341	0.186	8.62e-09	0.0496268	intron_variant	protein_coding	ENSGALG00000013095	DERA
rs315016302	AX-75495516	dbSNP	1	64233023	C	T	0.429	-0.319	-0.0549	0.338	0.181	8.69e-09	0.0498545
rs312720983	AX-75496304	dbSNP	1	64610908	T	G	0.441	-0.312	-0.0537	0.318	0.156	8.75e-09	0.0479943
rs317886178	AX-80987602	dbSNP	1	67427203	G	C	0.463	-0.313	-0.0539	0.332	0.17	8.83e-09	0.0487163	non_coding_transcript_variant	lncRNA	ENSGALG00000051078
rs317886178	AX-80987602	dbSNP	1	67427203	G	C	0.463	-0.313	-0.0539	0.332	0.17	8.83e-09	0.0487163	intron_variant	lncRNA	ENSGALG00000051078
rs313241347	AX-75496347	dbSNP	1	64626949	C	A	0.442	-0.311	-0.0536	0.318	0.158	9.07e-09	0.0477098
rs314403945	AX-75503137	dbSNP	1	67660408	T	C	0.475	0.32	-0.0551	0.394	0.232	9.18e-09	0.051072	intron_variant	protein_coding	ENSGALG00000014071	ITPR2
rs317094948	AX-75493813	dbSNP	1	63417560	G	A	0.408	-0.315	-0.0543	0.349	0.197	9.48e-09	0.0479328	upstream_gene_variant	protein_coding	ENSGALG00000036358	LMO3
rs317094948	AX-75493813	dbSNP	1	63417560	G	A	0.408	-0.315	-0.0543	0.349	0.197	9.48e-09	0.0479328	upstream_gene_variant	lncRNA	ENSGALG00000051805
rs317838443	AX-75493828	dbSNP	1	63423448	A	G	0.408	-0.315	-0.0543	0.349	0.197	9.48e-09	0.0479328	downstream_gene_variant	lncRNA	ENSGALG00000051805
rs317838443	AX-75493828	dbSNP	1	63423448	A	G	0.408	-0.315	-0.0543	0.349	0.197	9.48e-09	0.0479328	non_coding_transcript_variant	lncRNA	ENSGALG00000051805
rs317838443	AX-75493828	dbSNP	1	63423448	A	G	0.408	-0.315	-0.0543	0.349	0.197	9.48e-09	0.0479328	intron_variant	lncRNA	ENSGALG00000051805
rs313936861	AX-75496507	dbSNP	1	64691770	A	G	0.442	-0.311	-0.0537	0.32	0.16	9.59e-09	0.0477098
rs314157057	AX-75498647	dbSNP	1	65651872	A	G	0.441	-0.313	-0.054	0.327	0.164	9.8e-09	0.0483024
rs312403684	AX-75501138	dbSNP	1	66747309	C	T	0.477	-0.314	-0.0543	0.373	0.215	1e-08	0.0491937
rs316815688	AX-75501109	dbSNP	1	66737767	G	A	0.477	-0.314	-0.0543	0.373	0.215	1e-08	0.0491937
rs13879664	AX-75498296	dbSNP	1	65497007	C	T	0.442	-0.312	-0.0539	0.329	0.167	1.01e-08	0.0480171	non_coding_transcript_variant	lncRNA	ENSGALG00000052327
rs13879664	AX-75498296	dbSNP	1	65497007	C	T	0.442	-0.312	-0.0539	0.329	0.167	1.01e-08	0.0480171	intron_variant	lncRNA	ENSGALG00000052327
rs15298492	AX-75498366	dbSNP	1	65528913	G	A	0.442	-0.312	-0.0539	0.329	0.167	1.01e-08	0.0480171	downstream_gene_variant	lncRNA	ENSGALG00000052327
rs316614857	AX-75498302	dbSNP	1	65499953	C	T	0.442	-0.312	-0.0539	0.329	0.167	1.01e-08	0.0480171	non_coding_transcript_variant	lncRNA	ENSGALG00000052327
rs316614857	AX-75498302	dbSNP	1	65499953	C	T	0.442	-0.312	-0.0539	0.329	0.167	1.01e-08	0.0480171	intron_variant	lncRNA	ENSGALG00000052327
rs13879492	AX-75497944	dbSNP	1	65325605	G	A	0.44	-0.311	-0.0538	0.334	0.172	1.02e-08	0.0476641	synonymous_variant	protein_coding	ENSGALG00000013174	RECQL
rs14837369	AX-75496661	dbSNP	1	64757520	T	G	0.442	-0.31	-0.0536	0.317	0.155	1.02e-08	0.0474034	non_coding_transcript_variant	lncRNA	ENSGALG00000038920
rs14837369	AX-75496661	dbSNP	1	64757520	T	G	0.442	-0.31	-0.0536	0.317	0.155	1.02e-08	0.0474034	intron_variant	lncRNA	ENSGALG00000038920
rs14837948	AX-75497900	dbSNP	1	65305055	T	C	0.44	-0.311	-0.0538	0.334	0.172	1.02e-08	0.0476641	intron_variant	protein_coding	ENSGALG00000013173	PYROXD1
rs312638925	AX-75497939	dbSNP	1	65324546	T	C	0.44	-0.311	-0.0538	0.334	0.172	1.02e-08	0.0476641	intron_variant	protein_coding	ENSGALG00000013174	RECQL
rs313922305	AX-75497951	dbSNP	1	65331511	C	A	0.44	-0.311	-0.0538	0.334	0.172	1.02e-08	0.0476641	synonymous_variant	protein_coding	ENSGALG00000013174	RECQL
rs316942643	AX-75497985	dbSNP	1	65345240	C	A	0.44	-0.311	-0.0538	0.334	0.172	1.02e-08	0.0476641	intron_variant	protein_coding	ENSGALG00000033855	GOLT1B
rs13879232	AX-75497421	dbSNP	1	65092149	A	G	0.441	-0.311	-0.0538	0.332	0.172	1.04e-08	0.0476871	intron_variant	protein_coding	ENSGALG00000013143	PDE3A
rs314068565	AX-75497418	dbSNP	1	65090456	C	T	0.441	-0.311	-0.0538	0.332	0.172	1.04e-08	0.0476871	intron_variant	protein_coding	ENSGALG00000013143	PDE3A
rs314985445	AX-75497411	dbSNP	1	65086325	C	T	0.441	-0.311	-0.0538	0.332	0.172	1.04e-08	0.0476871	intron_variant	protein_coding	ENSGALG00000013143	PDE3A
rs313858207	AX-75495339	dbSNP	1	64152015	C	T	0.443	-0.312	-0.0539	0.314	0.153	1.05e-08	0.0480395	intron_variant	protein_coding	ENSGALG00000013117	PIK3C2G
rs315580050	AX-75502011	dbSNP	1	67150157	G	A	0.488	0.313	-0.0542	0.361	0.204	1.06e-08	0.0489563	intron_variant	protein_coding	ENSGALG00000014011	LRMP
rs315580050	AX-75502011	dbSNP	1	67150157	G	A	0.488	0.313	-0.0542	0.361	0.204	1.06e-08	0.0489563	upstream_gene_variant	protein_coding	ENSGALG00000014011	LRMP
rs15293063	AX-75493208	dbSNP	1	63108190	C	T	0.448	-0.312	-0.0539	0.32	0.161	1.07e-08	0.0481456	upstream_gene_variant	protein_coding	ENSGALG00000013095	DERA
rs15293063	AX-75493208	dbSNP	1	63108190	C	T	0.448	-0.312	-0.0539	0.32	0.161	1.07e-08	0.0481456	downstream_gene_variant	protein_coding	ENSGALG00000013092	STRAP
rs13879272	AX-75497559	dbSNP	1	65151662	A	G	0.441	-0.311	-0.054	0.337	0.176	1.11e-08	0.0476871	synonymous_variant	protein_coding	ENSGALG00000013154	SLCO1C1
rs14837805	AX-75497647	dbSNP	1	65194776	T	C	0.441	-0.311	-0.054	0.337	0.176	1.11e-08	0.0476871	intron_variant	protein_coding	ENSGALG00000019276
rs14837622	AX-75497319	dbSNP	1	65047131	T	C	0.441	-0.309	-0.0536	0.329	0.168	1.12e-08	0.0470758	intron_variant	protein_coding	ENSGALG00000013143	PDE3A
rs313394087	AX-75496505	dbSNP	1	64691249	G	T	0.44	-0.311	-0.0538	0.318	0.156	1.12e-08	0.0476641
rs317992840	AX-80995422	dbSNP	1	65218297	T	A	0.438	-0.312	-0.0541	0.334	0.175	1.12e-08	0.0479236	upstream_gene_variant	protein_coding	ENSGALG00000019276
rs317992840	AX-80995422	dbSNP	1	65218297	T	A	0.438	-0.312	-0.0541	0.334	0.175	1.12e-08	0.0479236	downstream_gene_variant	lncRNA	ENSGALG00000054215
rs312328176	AX-75496256	dbSNP	1	64586586	C	T	0.441	-0.31	-0.0537	0.317	0.156	1.13e-08	0.047381	downstream_gene_variant	protein_coding	ENSGALG00000038026	AEBP2
rs312738495	AX-75497290	dbSNP	1	65034047	A	G	0.441	-0.31	-0.0537	0.329	0.167	1.13e-08	0.047381	intron_variant	protein_coding	ENSGALG00000013143	PDE3A
rs313186424	AX-75497309	dbSNP	1	65043245	A	G	0.441	-0.31	-0.0537	0.329	0.167	1.13e-08	0.047381	intron_variant	protein_coding	ENSGALG00000013143	PDE3A
rs314418943	AX-75497306	dbSNP	1	65041364	T	C	0.441	-0.31	-0.0537	0.329	0.167	1.13e-08	0.047381	intron_variant	protein_coding	ENSGALG00000013143	PDE3A
rs315065929	AX-75497289	dbSNP	1	65033591	A	G	0.441	-0.31	-0.0537	0.329	0.167	1.13e-08	0.047381	intron_variant	protein_coding	ENSGALG00000013143	PDE3A
rs317723767	AX-75496234	dbSNP	1	64574642	A	C	0.441	-0.31	-0.0537	0.317	0.156	1.13e-08	0.047381	intron_variant	protein_coding	ENSGALG00000038026	AEBP2
rs13880628	AX-75500797	dbSNP	1	66595174	A	G	0.419	0.325	-0.0563	0.438	0.289	1.14e-08	0.0514265	intron_variant	protein_coding	ENSGALG00000013211	ST8SIA1
rs317555701	AX-80939084	dbSNP	1	67065614	C	G	0.489	0.313	-0.0543	0.361	0.204	1.16e-08	0.0489608	intron_variant	protein_coding	ENSGALG00000013265	GYS2
rs317836595	AX-75494265	dbSNP	1	63632093	G	A	0.427	-0.312	-0.0541	0.324	0.168	1.18e-08	0.0476345
rs13657966	AX-75497713	dbSNP	1	65220548	C	T	0.44	-0.311	-0.0541	0.334	0.174	1.2e-08	0.0476641	downstream_gene_variant	lncRNA	ENSGALG00000054215
rs14836638	AX-75494839	dbSNP	1	63908947	T	C	0.444	-0.31	-0.0539	0.322	0.16	1.2e-08	0.0474473
rs315295391	AX-75498714	dbSNP	1	65675667	T	C	0.442	-0.31	-0.0538	0.328	0.166	1.21e-08	0.0474034
rs318182434	AX-75498727	dbSNP	1	65679649	G	A	0.442	-0.31	-0.0538	0.328	0.166	1.21e-08	0.0474034
rs318185317	AX-75498703	dbSNP	1	65671858	G	A	0.442	-0.31	-0.0538	0.328	0.166	1.21e-08	0.0474034
rs317779633	AX-75494226	dbSNP	1	63611801	A	G	0.473	-0.317	-0.0552	0.388	0.234	1.23e-08	0.050098
rs315052225	AX-75494248	dbSNP	1	63622231	A	G	0.426	-0.311	-0.0542	0.325	0.168	1.26e-08	0.0473012
rs312827508	AX-75500891	dbSNP	1	66639448	T	G	0.476	-0.313	-0.0544	0.378	0.22	1.27e-08	0.0488716	intron_variant	protein_coding	ENSGALG00000013211	ST8SIA1
rs314652764	AX-75500873	dbSNP	1	66632727	A	G	0.476	-0.313	-0.0544	0.378	0.22	1.27e-08	0.0488716	intron_variant	protein_coding	ENSGALG00000013211	ST8SIA1
rs315735990	AX-75492446	dbSNP	1	62746832	A	G	0.48	0.312	-0.0543	0.375	0.226	1.27e-08	0.0485941	upstream_gene_variant	lncRNA	ENSGALG00000048895
rs318026962	AX-75502321	dbSNP	1	67298762	A	G	0.485	0.313	-0.0545	0.362	0.203	1.29e-08	0.0489404
rs312794891	AX-75503256	dbSNP	1	67713607	C	T	0.479	0.313	-0.0545	0.38	0.219	1.3e-08	0.0488981	intron_variant	protein_coding	ENSGALG00000014071	ITPR2
rs13657716	AX-75495631	dbSNP	1	64286825	G	A	0.443	-0.311	-0.0541	0.325	0.164	1.32e-08	0.047732
rs315848726	AX-75495666	dbSNP	1	64304311	G	A	0.443	-0.311	-0.0541	0.325	0.164	1.32e-08	0.047732
rs13658080	AX-75498184	dbSNP	1	65443802	G	A	0.44	-0.309	-0.0539	0.337	0.175	1.34e-08	0.047053	upstream_gene_variant	lncRNA	ENSGALG00000052327
rs312746495	AX-75497982	dbSNP	1	65343699	G	A	0.439	-0.309	-0.0538	0.337	0.175	1.38e-08	0.0470299	intron_variant	protein_coding	ENSGALG00000033855	GOLT1B
rs14840592	AX-75503195	dbSNP	1	67686130	G	A	0.475	0.316	-0.0551	0.394	0.233	1.39e-08	0.0498032	intron_variant	protein_coding	ENSGALG00000014071	ITPR2
rs315802428	AX-75492985	dbSNP	1	63003118	A	G	0.429	-0.309	-0.0539	0.332	0.177	1.39e-08	0.0467779	intron_variant	protein_coding	ENSGALG00000013091	EPS8
rs317529704	AX-75492958	dbSNP	1	62989408	G	A	0.429	-0.309	-0.0539	0.332	0.177	1.39e-08	0.0467779	intron_variant	protein_coding	ENSGALG00000013091	EPS8
rs15295525	AX-75495625	dbSNP	1	64284958	T	C	0.443	-0.311	-0.0543	0.327	0.167	1.43e-08	0.047732
rs316376440	AX-75498529	dbSNP	1	65597604	T	C	0.486	-0.315	-0.055	0.429	0.276	1.43e-08	0.0495736	upstream_gene_variant	lncRNA	ENSGALG00000039016
rs13879715	AX-75498437	dbSNP	1	65559769	A	G	0.443	-0.309	-0.054	0.331	0.168	1.45e-08	0.0471201
rs314960600	AX-75501298	dbSNP	1	66817882	C	T	0.468	-0.312	-0.0544	0.366	0.206	1.45e-08	0.0484726
rs317525285	AX-80753826	dbSNP	1	66824296	A	T	0.427	0.322	-0.0563	0.417	0.266	1.46e-08	0.0507369	upstream_gene_variant	protein_coding	ENSGALG00000013226
rs318197780	AX-75498759	dbSNP	1	65697035	A	G	0.455	-0.308	-0.0539	0.356	0.199	1.46e-08	0.0470478
rs312655843	AX-75495997	dbSNP	1	64464083	G	A	0.442	-0.308	-0.0538	0.32	0.158	1.47e-08	0.0467938	intron_variant	protein_coding	ENSGALG00000013134	PLEKHA5
rs314329020	AX-75494223	dbSNP	1	63609724	G	A	0.476	-0.315	-0.0551	0.398	0.244	1.49e-08	0.0494982
rs312608220	AX-75498658	dbSNP	1	65656519	C	T	0.443	-0.308	-0.0539	0.329	0.166	1.5e-08	0.0468156
rs13658416	AX-75500041	dbSNP	1	66261230	A	G	0.444	-0.306	-0.0534	0.325	0.163	1.51e-08	0.0462307	downstream_gene_variant	misc_RNA	ENSGALG00000026464
rs13658416	AX-75500041	dbSNP	1	66261230	A	G	0.444	-0.306	-0.0534	0.325	0.163	1.51e-08	0.0462307	non_coding_transcript_variant	lncRNA	ENSGALG00000047201
rs13658416	AX-75500041	dbSNP	1	66261230	A	G	0.444	-0.306	-0.0534	0.325	0.163	1.51e-08	0.0462307	intron_variant	lncRNA	ENSGALG00000047201
rs312477236	AX-75499961	dbSNP	1	66223611	A	G	0.444	-0.306	-0.0534	0.325	0.163	1.51e-08	0.0462307	non_coding_transcript_variant	lncRNA	ENSGALG00000047201
rs312477236	AX-75499961	dbSNP	1	66223611	A	G	0.444	-0.306	-0.0534	0.325	0.163	1.51e-08	0.0462307	intron_variant	lncRNA	ENSGALG00000047201
rs312477236	AX-75499961	dbSNP	1	66223611	A	G	0.444	-0.306	-0.0534	0.325	0.163	1.51e-08	0.0462307	non_coding_transcript_exon_variant	lncRNA	ENSGALG00000047201
rs312477236	AX-75499961	dbSNP	1	66223611	A	G	0.444	-0.306	-0.0534	0.325	0.163	1.51e-08	0.0462307	downstream_gene_variant	lncRNA	ENSGALG00000047201
rs315155735	AX-75495324	dbSNP	1	64146252	T	G	0.444	-0.31	-0.0542	0.321	0.161	1.53e-08	0.0474473	intron_variant	protein_coding	ENSGALG00000013117	PIK3C2G
rs316844218	AX-75501969	dbSNP	1	67127701	T	C	0.487	0.309	-0.0542	0.362	0.205	1.54e-08	0.0477082	missense_variant	protein_coding	ENSGALG00000014011	LRMP
rs318044240	AX-75501935	dbSNP	1	67113161	C	T	0.487	0.309	-0.0542	0.362	0.205	1.54e-08	0.0477082	downstream_gene_variant	protein_coding	ENSGALG00000013273	SPX
rs314568218	AX-75500394	dbSNP	1	66406386	C	T	0.444	-0.307	-0.0538	0.325	0.164	1.65e-08	0.0465334
rs313749294	AX-80854763	dbSNP	1	62474759	C	G	0.481	0.309	-0.0543	0.378	0.228	1.67e-08	0.0476716
rs14837734	AX-75497538	dbSNP	1	65145174	C	T	0.44	-0.308	-0.054	0.34	0.18	1.68e-08	0.046749	intron_variant	protein_coding	ENSGALG00000013154	SLCO1C1
rs15295146	AX-75495204	dbSNP	1	64084475	G	A	0.444	-0.308	-0.0541	0.321	0.16	1.69e-08	0.046837	intron_variant	protein_coding	ENSGALG00000013117	PIK3C2G
rs15295269	AX-75495318	dbSNP	1	64139147	T	C	0.444	-0.308	-0.0541	0.321	0.16	1.69e-08	0.046837	intron_variant	protein_coding	ENSGALG00000013117	PIK3C2G
rs313069192	AX-75495246	dbSNP	1	64103397	C	T	0.444	-0.308	-0.0541	0.321	0.16	1.69e-08	0.046837	intron_variant	protein_coding	ENSGALG00000013117	PIK3C2G
rs314314223	AX-75495248	dbSNP	1	64105726	A	G	0.444	-0.308	-0.0541	0.321	0.16	1.69e-08	0.046837	intron_variant	protein_coding	ENSGALG00000013117	PIK3C2G
rs314450220	AX-75495244	dbSNP	1	64101997	G	T	0.444	-0.308	-0.0541	0.321	0.16	1.69e-08	0.046837	intron_variant	protein_coding	ENSGALG00000013117	PIK3C2G
rs315747579	AX-75495279	dbSNP	1	64121947	C	T	0.444	-0.308	-0.0541	0.321	0.16	1.69e-08	0.046837	intron_variant	protein_coding	ENSGALG00000013117	PIK3C2G
rs316177028	AX-75495265	dbSNP	1	64115722	T	C	0.444	-0.308	-0.0541	0.321	0.16	1.69e-08	0.046837	intron_variant	protein_coding	ENSGALG00000013117	PIK3C2G
rs314256877	AX-75494370	dbSNP	1	63683665	G	T	0.444	-0.306	-0.0538	0.317	0.156	1.73e-08	0.0462307
rs13879021	AX-75496020	dbSNP	1	64476422	C	T	0.442	-0.308	-0.0541	0.313	0.151	1.74e-08	0.0467938	intron_variant	protein_coding	ENSGALG00000013134	PLEKHA5
rs312591879	AX-75494065	dbSNP	1	63532705	A	C	0.427	-0.308	-0.0542	0.321	0.163	1.78e-08	0.0464209
rs14836806	AX-75495264	dbSNP	1	64114673	A	C	0.444	-0.308	-0.0542	0.324	0.163	1.83e-08	0.046837	intron_variant	protein_coding	ENSGALG00000013117	PIK3C2G
rs15298676	AX-75498620	dbSNP	1	65641176	T	C	0.443	-0.306	-0.0539	0.329	0.166	1.88e-08	0.0462096
rs313574325	AX-75498510	dbSNP	1	65586551	T	G	0.441	-0.307	-0.0542	0.332	0.169	1.9e-08	0.0464683
rs314079127	AX-75497503	dbSNP	1	65129240	A	G	0.441	-0.307	-0.054	0.343	0.182	1.91e-08	0.0464683	non_coding_transcript_variant	lncRNA	ENSGALG00000050133
rs314079127	AX-75497503	dbSNP	1	65129240	A	G	0.441	-0.307	-0.054	0.343	0.182	1.91e-08	0.0464683	intron_variant	lncRNA	ENSGALG00000050133
rs317985026	AX-75496241	dbSNP	1	64579308	A	G	0.44	-0.306	-0.0539	0.322	0.161	2.01e-08	0.0461438	intron_variant	protein_coding	ENSGALG00000038026	AEBP2
rs313382818	AX-75493604	dbSNP	1	63308555	C	T	0.493	0.311	-0.0549	0.433	0.286	2.08e-08	0.048351
rs317059468	AX-75498434	dbSNP	1	65558015	A	C	0.443	-0.306	-0.0541	0.333	0.17	2.09e-08	0.0462096
rs312859413	AX-75494186	dbSNP	1	63589106	T	C	0.429	-0.308	-0.0544	0.329	0.174	2.15e-08	0.0464756
rs313970224	AX-75501282	dbSNP	1	66811439	G	A	0.47	-0.307	-0.0544	0.367	0.207	2.15e-08	0.0469549
rs315853852	AX-75501294	dbSNP	1	66816562	C	T	0.47	-0.307	-0.0544	0.367	0.207	2.15e-08	0.0469549
rs316734946	AX-75497748	dbSNP	1	65239505	C	T	0.455	-0.313	-0.0553	0.382	0.222	2.21e-08	0.0485877	intron_variant	protein_coding	ENSGALG00000031293	SLCO1A2
rs312502759	AX-75494153	dbSNP	1	63578798	T	C	0.425	-0.307	-0.0543	0.322	0.165	2.28e-08	0.0460642
rs315282652	AX-75495288	dbSNP	1	64125405	T	C	0.443	-0.306	-0.0542	0.321	0.159	2.31e-08	0.0462096	intron_variant	protein_coding	ENSGALG00000013117	PIK3C2G
rs15292692	AX-75492975	dbSNP	1	62997610	A	G	0.447	-0.304	-0.0539	0.329	0.171	2.32e-08	0.0456888	intron_variant	protein_coding	ENSGALG00000013091	EPS8
rs313589971	AX-75503344	dbSNP	1	67753920	A	G	0.475	0.311	-0.0552	0.396	0.236	2.35e-08	0.0482396	intron_variant	protein_coding	ENSGALG00000014071	ITPR2
rs317456642	AX-75494273	dbSNP	1	63635733	G	A	0.476	-0.309	-0.0548	0.394	0.242	2.36e-08	0.0476305
rs15298314	AX-75498240	dbSNP	1	65467944	A	C	0.441	-0.305	-0.0541	0.348	0.188	2.44e-08	0.0458649	non_coding_transcript_variant	lncRNA	ENSGALG00000052327
rs15298314	AX-75498240	dbSNP	1	65467944	A	C	0.441	-0.305	-0.0541	0.348	0.188	2.44e-08	0.0458649	intron_variant	lncRNA	ENSGALG00000052327
rs315716101	AX-75494940	dbSNP	1	63956554	C	A	0.444	-0.305	-0.0541	0.325	0.163	2.44e-08	0.045929	downstream_gene_variant	lncRNA	ENSGALG00000053831
rs315716101	AX-75494940	dbSNP	1	63956554	C	A	0.444	-0.305	-0.0541	0.325	0.163	2.44e-08	0.045929	non_coding_transcript_exon_variant	lncRNA	ENSGALG00000053831
rs316055267	AX-80793000	dbSNP	1	64166798	A	T	0.443	-0.305	-0.0542	0.324	0.163	2.44e-08	0.045908	intron_variant	protein_coding	ENSGALG00000013117	PIK3C2G
rs316858541	AX-75495060	dbSNP	1	64020050	G	A	0.444	-0.305	-0.0541	0.325	0.163	2.44e-08	0.045929	intron_variant	protein_coding	ENSGALG00000013117	PIK3C2G
rs318030288	AX-75495036	dbSNP	1	64008735	C	T	0.444	-0.305	-0.0541	0.325	0.163	2.44e-08	0.045929	intron_variant	protein_coding	ENSGALG00000013117	PIK3C2G
rs315475836	AX-75492948	dbSNP	1	62982325	T	C	0.43	-0.303	-0.0539	0.335	0.18	2.51e-08	0.0450048	intron_variant	protein_coding	ENSGALG00000013091	EPS8
rs317945060	AX-80762655	dbSNP	1	62976929	G	C	0.43	-0.303	-0.0539	0.335	0.18	2.51e-08	0.0450048	intron_variant	protein_coding	ENSGALG00000013091	EPS8
rs13879855	AX-75498789	dbSNP	1	65710243	A	G	0.454	-0.304	-0.0541	0.36	0.202	2.55e-08	0.0458169
rs315200807	AX-75503059	dbSNP	1	67624064	C	T	0.492	0.308	-0.0548	0.36	0.2	2.6e-08	0.0474199	intron_variant	protein_coding	ENSGALG00000014042	SSPN
rs315200807	AX-75503059	dbSNP	1	67624064	C	T	0.492	0.308	-0.0548	0.36	0.2	2.6e-08	0.0474199	non_coding_transcript_variant	lncRNA	ENSGALG00000047018
rs315200807	AX-75503059	dbSNP	1	67624064	C	T	0.492	0.308	-0.0548	0.36	0.2	2.6e-08	0.0474199	intron_variant	lncRNA	ENSGALG00000047018
rs317518483	AX-75503049	dbSNP	1	67618302	T	C	0.492	0.308	-0.0548	0.36	0.2	2.6e-08	0.0474199	intron_variant	protein_coding	ENSGALG00000014042	SSPN
rs317518483	AX-75503049	dbSNP	1	67618302	T	C	0.492	0.308	-0.0548	0.36	0.2	2.6e-08	0.0474199	non_coding_transcript_variant	lncRNA	ENSGALG00000047018
rs317518483	AX-75503049	dbSNP	1	67618302	T	C	0.492	0.308	-0.0548	0.36	0.2	2.6e-08	0.0474199	intron_variant	lncRNA	ENSGALG00000047018
rs317849802	AX-75503044	dbSNP	1	67616698	T	C	0.492	0.308	-0.0548	0.36	0.2	2.6e-08	0.0474199	intron_variant	protein_coding	ENSGALG00000014042	SSPN
rs317849802	AX-75503044	dbSNP	1	67616698	T	C	0.492	0.308	-0.0548	0.36	0.2	2.6e-08	0.0474199	non_coding_transcript_variant	lncRNA	ENSGALG00000047018
rs317849802	AX-75503044	dbSNP	1	67616698	T	C	0.492	0.308	-0.0548	0.36	0.2	2.6e-08	0.0474199	intron_variant	lncRNA	ENSGALG00000047018
rs318188518	AX-75503058	dbSNP	1	67623647	G	A	0.492	0.308	-0.0548	0.36	0.2	2.6e-08	0.0474199	intron_variant	protein_coding	ENSGALG00000014042	SSPN
rs318188518	AX-75503058	dbSNP	1	67623647	G	A	0.492	0.308	-0.0548	0.36	0.2	2.6e-08	0.0474199	non_coding_transcript_variant	lncRNA	ENSGALG00000047018
rs318188518	AX-75503058	dbSNP	1	67623647	G	A	0.492	0.308	-0.0548	0.36	0.2	2.6e-08	0.0474199	intron_variant	lncRNA	ENSGALG00000047018
rs314845060	AX-80821664	dbSNP	1	65961995	C	G	0.44	-0.302	-0.0538	0.322	0.16	2.63e-08	0.0449453	intron_variant	protein_coding	ENSGALG00000032768	SOX5
rs315179918	AX-75499349	dbSNP	1	65968424	A	C	0.44	-0.302	-0.0538	0.322	0.16	2.63e-08	0.0449453	intron_variant	protein_coding	ENSGALG00000032768	SOX5
rs15298757	AX-75498751	dbSNP	1	65693420	G	A	0.455	-0.304	-0.054	0.365	0.206	2.65e-08	0.0458337
rs15298805	AX-75498775	dbSNP	1	65704610	A	G	0.455	-0.304	-0.054	0.365	0.206	2.65e-08	0.0458337
rs313208694	AX-75498766	dbSNP	1	65700171	G	A	0.455	-0.304	-0.054	0.365	0.206	2.65e-08	0.0458337
rs317733946	AX-75498746	dbSNP	1	65690605	A	G	0.455	-0.304	-0.054	0.365	0.206	2.65e-08	0.0458337
rs317616582	AX-75498998	dbSNP	1	65807197	A	G	0.441	-0.301	-0.0536	0.324	0.161	2.66e-08	0.0446697
rs314034860	AX-75498749	dbSNP	1	65692719	G	A	0.454	-0.304	-0.0541	0.365	0.207	2.72e-08	0.0458169
rs314985144	AX-75501504	dbSNP	1	66908211	G	A	0.468	-0.305	-0.0543	0.361	0.2	2.75e-08	0.046322	intron_variant	protein_coding	ENSGALG00000013244	ABCC9
rs312868041	AX-75493005	dbSNP	1	63013140	A	C	0.449	-0.303	-0.054	0.328	0.168	2.76e-08	0.0454269	intron_variant	protein_coding	ENSGALG00000013091	EPS8
rs312347405	AX-80911357	dbSNP	1	64135653	C	G	0.444	-0.303	-0.0541	0.325	0.165	2.8e-08	0.0453287	missense_variant	protein_coding	ENSGALG00000013117	PIK3C2G
rs312347405	AX-80911357	dbSNP	1	64135653	C	G	0.444	-0.303	-0.0541	0.325	0.165	2.8e-08	0.0453287	splice_region_variant	protein_coding	ENSGALG00000013117	PIK3C2G
rs15292422	AX-75492754	dbSNP	1	62895793	T	C	0.447	-0.302	-0.0538	0.326	0.167	2.81e-08	0.0450896	synonymous_variant	protein_coding	ENSGALG00000013085	PTPRO
rs315184485	AX-75496360	dbSNP	1	64631326	C	T	0.443	-0.302	-0.0539	0.328	0.167	2.83e-08	0.0450094
rs316093571	AX-75496362	dbSNP	1	64632012	G	A	0.443	-0.302	-0.0539	0.328	0.167	2.83e-08	0.0450094
rs317774912	AX-75496363	dbSNP	1	64632173	A	G	0.443	-0.302	-0.0539	0.328	0.167	2.83e-08	0.0450094
rs314138547	AX-75498553	dbSNP	1	65605875	T	C	0.485	-0.308	-0.055	0.428	0.275	2.86e-08	0.0473893	downstream_gene_variant	lncRNA	ENSGALG00000039016
rs15303811	AX-75503185	dbSNP	1	67681933	T	C	0.478	0.308	-0.055	0.41	0.25	3.02e-08	0.0473402	intron_variant	protein_coding	ENSGALG00000014071	ITPR2
rs317180741	AX-75498852	dbSNP	1	65743236	T	C	0.441	-0.302	-0.0539	0.329	0.167	3.07e-08	0.044967	upstream_gene_variant	lncRNA	ENSGALG00000053681
rs317192485	AX-75498834	dbSNP	1	65733748	C	A	0.441	-0.302	-0.0539	0.329	0.167	3.07e-08	0.044967	downstream_gene_variant	miRNA	ENSGALG00000049640
rs13877808	AX-75492993	dbSNP	1	63005510	G	A	0.449	-0.302	-0.054	0.329	0.17	3.11e-08	0.0451276	intron_variant	protein_coding	ENSGALG00000013091	EPS8
rs15292919	AX-75493071	dbSNP	1	63045196	A	G	0.449	-0.302	-0.054	0.329	0.17	3.11e-08	0.0451276	intron_variant	protein_coding	ENSGALG00000013091	EPS8
rs15292919	AX-75493071	dbSNP	1	63045196	A	G	0.449	-0.302	-0.054	0.329	0.17	3.11e-08	0.0451276	upstream_gene_variant	protein_coding	ENSGALG00000013091	EPS8
rs312884673	AX-75492999	dbSNP	1	63009151	G	A	0.449	-0.302	-0.054	0.329	0.17	3.11e-08	0.0451276	intron_variant	protein_coding	ENSGALG00000013091	EPS8
rs314345363	AX-75493000	dbSNP	1	63009573	A	G	0.449	-0.302	-0.054	0.329	0.17	3.11e-08	0.0451276	intron_variant	protein_coding	ENSGALG00000013091	EPS8
rs317582792	AX-80858712	dbSNP	1	63025009	G	C	0.449	-0.302	-0.054	0.329	0.17	3.11e-08	0.0451276	intron_variant	protein_coding	ENSGALG00000013091	EPS8
rs317872465	AX-75493022	dbSNP	1	63022326	C	A	0.449	-0.302	-0.054	0.329	0.17	3.11e-08	0.0451276	intron_variant	protein_coding	ENSGALG00000013091	EPS8
rs318187567	AX-80857194	dbSNP	1	63032981	C	G	0.449	-0.302	-0.054	0.329	0.17	3.11e-08	0.0451276	intron_variant	protein_coding	ENSGALG00000013091	EPS8
rs14836745	AX-75495077	dbSNP	1	64026844	G	A	0.44	-0.304	-0.0544	0.319	0.158	3.18e-08	0.0455426	intron_variant	protein_coding	ENSGALG00000013117	PIK3C2G
rs15299661	AX-75499695	dbSNP	1	66109135	C	A	0.441	-0.299	-0.0536	0.322	0.159	3.18e-08	0.0440781	intron_variant	protein_coding	ENSGALG00000032768	SOX5
rs317343491	AX-75502972	dbSNP	1	67584954	C	T	0.491	0.304	-0.0545	0.355	0.194	3.23e-08	0.046193	downstream_gene_variant	protein_coding	ENSGALG00000048539	BHLHE41
rs317528269	AX-75499856	dbSNP	1	66175578	C	T	0.441	-0.3	-0.0538	0.325	0.163	3.25e-08	0.0443734	downstream_gene_variant	protein_coding	ENSGALG00000032768	SOX5
rs312533879	AX-75503352	dbSNP	1	67757117	T	C	0.477	0.306	-0.055	0.392	0.231	3.4e-08	0.0467189	intron_variant	protein_coding	ENSGALG00000014071	ITPR2
rs314149880	AX-80884090	dbSNP	1	63606853	A	T	0.431	-0.303	-0.0544	0.33	0.173	3.4e-08	0.0450303
rs316607577	AX-75503472	dbSNP	1	67810544	C	T	0.432	0.311	-0.0558	0.426	0.27	3.46e-08	0.047466	missense_variant	protein_coding	ENSGALG00000014071	ITPR2
rs316607577	AX-75503472	dbSNP	1	67810544	C	T	0.432	0.311	-0.0558	0.426	0.27	3.46e-08	0.047466	missense_variant	protein_coding	ENSGALG00000014071	ITPR2
rs13880109	AX-75499411	dbSNP	1	65995172	C	T	0.44	-0.3	-0.0538	0.323	0.161	3.48e-08	0.044352	intron_variant	protein_coding	ENSGALG00000032768	SOX5
rs14836147	AX-75493270	dbSNP	1	63137871	A	G	0.498	0.308	-0.0553	0.446	0.299	3.52e-08	0.0474312	intron_variant	protein_coding	ENSGALG00000013095	DERA
rs15296268	AX-75496264	dbSNP	1	64590619	G	A	0.443	-0.3	-0.054	0.327	0.165	3.52e-08	0.0444152	downstream_gene_variant	protein_coding	ENSGALG00000038026	AEBP2
rs314877876	AX-75496213	dbSNP	1	64565709	C	T	0.443	-0.3	-0.054	0.327	0.165	3.52e-08	0.0444152	intron_variant	protein_coding	ENSGALG00000038026	AEBP2
rs314912276	AX-75496166	dbSNP	1	64546099	A	G	0.443	-0.3	-0.054	0.327	0.165	3.52e-08	0.0444152	intron_variant	protein_coding	ENSGALG00000038026	AEBP2
rs317471041	AX-75496214	dbSNP	1	64565857	C	T	0.443	-0.3	-0.054	0.327	0.165	3.52e-08	0.0444152	intron_variant	protein_coding	ENSGALG00000038026	AEBP2
rs318207061	AX-75496141	dbSNP	1	64533328	G	T	0.443	-0.3	-0.054	0.327	0.165	3.52e-08	0.0444152	upstream_gene_variant	protein_coding	ENSGALG00000038026	AEBP2
rs13879918	AX-75498968	dbSNP	1	65791849	G	A	0.441	-0.299	-0.0538	0.329	0.167	3.58e-08	0.0440781
rs15298747	AX-75498747	dbSNP	1	65692090	A	C	0.454	-0.301	-0.0541	0.364	0.205	3.61e-08	0.0449171
rs15293737	AX-75493700	dbSNP	1	63362195	A	G	0.408	-0.303	-0.0545	0.357	0.205	3.7e-08	0.0443504	intron_variant	protein_coding	ENSGALG00000036358	LMO3
rs316188225	AX-75501948	dbSNP	1	67119126	G	T	0.5	0.307	-0.0552	0.382	0.228	3.7e-08	0.0471245	upstream_gene_variant	protein_coding	ENSGALG00000013273	SPX
rs313811232	AX-80794752	dbSNP	1	65975955	G	C	0.444	-0.297	-0.0535	0.323	0.16	4.04e-08	0.0435513	intron_variant	protein_coding	ENSGALG00000032768	SOX5
rs313889350	AX-75498526	dbSNP	1	65595990	A	G	0.454	-0.301	-0.0544	0.368	0.209	4.1e-08	0.0449171	upstream_gene_variant	lncRNA	ENSGALG00000039016
rs314415559	AX-75496522	dbSNP	1	64698798	G	A	0.441	-0.3	-0.0542	0.331	0.17	4.12e-08	0.0443734
rs316684911	AX-80800906	dbSNP	1	64041521	A	T	0.443	-0.3	-0.0543	0.325	0.163	4.19e-08	0.0444152	intron_variant	protein_coding	ENSGALG00000013117	PIK3C2G
rs15294675	AX-75494797	dbSNP	1	63887593	G	T	0.445	-0.299	-0.0541	0.329	0.167	4.25e-08	0.0441596	downstream_gene_variant	protein_coding	ENSGALG00000013112	RERGL
rs316688415	AX-75498865	dbSNP	1	65749079	T	C	0.444	-0.298	-0.054	0.335	0.172	4.36e-08	0.043845	non_coding_transcript_variant	lncRNA	ENSGALG00000053681
rs316688415	AX-75498865	dbSNP	1	65749079	T	C	0.444	-0.298	-0.054	0.335	0.172	4.36e-08	0.043845	intron_variant	lncRNA	ENSGALG00000053681
rs15299283	AX-75499208	dbSNP	1	65903916	A	G	0.441	-0.296	-0.0537	0.325	0.163	4.46e-08	0.043198	intron_variant	protein_coding	ENSGALG00000032768	SOX5
rs312660760	AX-75498859	dbSNP	1	65746138	C	T	0.442	-0.297	-0.0538	0.332	0.168	4.63e-08	0.043511	non_coding_transcript_variant	lncRNA	ENSGALG00000053681
rs312660760	AX-75498859	dbSNP	1	65746138	C	T	0.442	-0.297	-0.0538	0.332	0.168	4.63e-08	0.043511	splice_donor_variant	lncRNA	ENSGALG00000053681
rs316602880	AX-75502608	dbSNP	1	67423516	T	C	0.465	-0.299	-0.0541	0.348	0.186	4.65e-08	0.0444815	non_coding_transcript_variant	lncRNA	ENSGALG00000051078
rs316602880	AX-75502608	dbSNP	1	67423516	T	C	0.465	-0.299	-0.0541	0.348	0.186	4.65e-08	0.0444815	intron_variant	lncRNA	ENSGALG00000051078
rs316192115	AX-75499041	dbSNP	1	65831131	G	A	0.443	-0.295	-0.0536	0.326	0.163	4.75e-08	0.042947	upstream_gene_variant	protein_coding	ENSGALG00000032768	SOX5
rs313763663	AX-75492954	dbSNP	1	62986419	T	G	0.448	-0.298	-0.0541	0.332	0.173	4.82e-08	0.0439217	intron_variant	protein_coding	ENSGALG00000013091	EPS8
rs313857923	AX-75499246	dbSNP	1	65920803	A	G	0.442	-0.295	-0.0536	0.323	0.159	4.93e-08	0.042927	intron_variant	protein_coding	ENSGALG00000032768	SOX5
rs315311716	AX-75493559	dbSNP	1	63282799	A	C	0.446	-0.298	-0.0542	0.334	0.175	5.05e-08	0.0438841	intron_variant	protein_coding	ENSGALG00000013098	MGST1
rs14838682	AX-75499323	dbSNP	1	65957702	T	G	0.443	-0.295	-0.0536	0.326	0.163	5.24e-08	0.042947	intron_variant	protein_coding	ENSGALG00000032768	SOX5
rs313235467	AX-75499337	dbSNP	1	65962809	C	T	0.443	-0.295	-0.0536	0.326	0.163	5.24e-08	0.042947	intron_variant	protein_coding	ENSGALG00000032768	SOX5
rs317184693	AX-75499183	dbSNP	1	65890998	A	G	0.44	-0.295	-0.0538	0.326	0.164	5.29e-08	0.0428859	intron_variant	protein_coding	ENSGALG00000032768	SOX5
rs13878251	AX-75494403	dbSNP	1	63702178	A	G	0.445	-0.297	-0.054	0.327	0.166	5.35e-08	0.0435708
rs316448873	AX-75494308	dbSNP	1	63650387	A	G	0.445	-0.297	-0.054	0.327	0.166	5.35e-08	0.0435708	non_coding_transcript_variant	lncRNA	ENSGALG00000046956
rs316448873	AX-75494308	dbSNP	1	63650387	A	G	0.445	-0.297	-0.054	0.327	0.166	5.35e-08	0.0435708	intron_variant	lncRNA	ENSGALG00000046956
rs316448873	AX-75494308	dbSNP	1	63650387	A	G	0.445	-0.297	-0.054	0.327	0.166	5.35e-08	0.0435708	upstream_gene_variant	lncRNA	ENSGALG00000046956
rs317704318	AX-75499013	dbSNP	1	65815268	T	G	0.442	-0.295	-0.0537	0.331	0.169	5.38e-08	0.042927
rs316843311	AX-75500125	dbSNP	1	66297614	G	A	0.444	-0.295	-0.0539	0.327	0.166	5.62e-08	0.0429667	non_coding_transcript_variant	lncRNA	ENSGALG00000047201
rs316843311	AX-75500125	dbSNP	1	66297614	G	A	0.444	-0.295	-0.0539	0.327	0.166	5.62e-08	0.0429667	intron_variant	lncRNA	ENSGALG00000047201
rs313623032	AX-75502638	dbSNP	1	67434784	A	G	0.499	0.305	-0.0557	0.379	0.222	5.84e-08	0.0465123	non_coding_transcript_variant	lncRNA	ENSGALG00000051078
rs313623032	AX-75502638	dbSNP	1	67434784	A	G	0.499	0.305	-0.0557	0.379	0.222	5.84e-08	0.0465123	intron_variant	lncRNA	ENSGALG00000051078
rs313794943	AX-75499211	dbSNP	1	65904506	C	T	0.442	-0.293	-0.0536	0.327	0.164	5.88e-08	0.0423469	intron_variant	protein_coding	ENSGALG00000032768	SOX5
rs312500195	AX-75493911	dbSNP	1	63465504	T	C	0.409	-0.299	-0.0546	0.357	0.203	5.91e-08	0.0432198
rs14838262	AX-75498472	dbSNP	1	65572314	T	C	0.455	-0.297	-0.0543	0.37	0.211	6.1e-08	0.0437473
rs317798017	AX-75498521	dbSNP	1	65592805	G	A	0.455	-0.297	-0.0543	0.37	0.211	6.1e-08	0.0437473
rs314401741	AX-75501435	dbSNP	1	66872116	G	A	0.459	-0.295	-0.0541	0.381	0.222	6.22e-08	0.0432199	upstream_gene_variant	protein_coding	ENSGALG00000013244	ABCC9
rs316529317	AX-80982854	dbSNP	1	67561445	G	C	0.493	0.299	-0.0547	0.358	0.197	6.24e-08	0.0446917	intron_variant	protein_coding	ENSGALG00000054273	RASSF8
rs317886931	AX-75493737	dbSNP	1	63379221	G	A	0.446	-0.296	-0.0542	0.331	0.171	6.25e-08	0.043297	intron_variant	protein_coding	ENSGALG00000036358	LMO3
rs312665342	AX-75498853	dbSNP	1	65743430	C	T	0.453	-0.295	-0.0541	0.364	0.206	6.65e-08	0.043128	upstream_gene_variant	lncRNA	ENSGALG00000053681
rs316020447	AX-75498851	dbSNP	1	65743176	G	A	0.453	-0.295	-0.0541	0.364	0.206	6.65e-08	0.043128	upstream_gene_variant	lncRNA	ENSGALG00000053681
rs316721036	AX-75498800	dbSNP	1	65716265	C	T	0.453	-0.295	-0.0541	0.364	0.206	6.65e-08	0.043128
rs313817094	AX-75498798	dbSNP	1	65715305	C	T	0.455	-0.294	-0.054	0.368	0.209	6.7e-08	0.0428679
rs13880157	AX-75499553	dbSNP	1	66054307	C	T	0.443	-0.292	-0.0537	0.327	0.164	6.92e-08	0.042078	intron_variant	protein_coding	ENSGALG00000032768	SOX5
rs13880199	AX-75499694	dbSNP	1	66108809	T	C	0.443	-0.292	-0.0537	0.328	0.164	6.96e-08	0.042078	intron_variant	protein_coding	ENSGALG00000032768	SOX5
rs313193914	AX-75499644	dbSNP	1	66089833	C	T	0.443	-0.292	-0.0537	0.328	0.164	6.96e-08	0.042078	intron_variant	protein_coding	ENSGALG00000032768	SOX5
rs313618269	AX-75498849	dbSNP	1	65741962	G	T	0.453	-0.294	-0.0541	0.364	0.205	7.11e-08	0.0428361	upstream_gene_variant	lncRNA	ENSGALG00000053681
rs314533153	AX-75498862	dbSNP	1	65747048	T	C	0.443	-0.294	-0.054	0.335	0.172	7.11e-08	0.0426563	non_coding_transcript_variant	lncRNA	ENSGALG00000053681
rs314533153	AX-75498862	dbSNP	1	65747048	T	C	0.443	-0.294	-0.054	0.335	0.172	7.11e-08	0.0426563	intron_variant	lncRNA	ENSGALG00000053681
rs313157197	AX-75491814	dbSNP	1	62447581	C	T	0.482	0.296	-0.0545	0.377	0.227	7.15e-08	0.0437512	intron_variant	protein_coding	ENSGALG00000033471	CALD1
rs312349533	AX-75499153	dbSNP	1	65879797	A	G	0.438	-0.292	-0.0537	0.324	0.161	7.2e-08	0.0419765	intron_variant	protein_coding	ENSGALG00000032768	SOX5
rs14835988	AX-75492883	dbSNP	1	62956244	A	G	0.449	-0.294	-0.054	0.335	0.176	7.29e-08	0.0427684	intron_variant	protein_coding	ENSGALG00000013091	EPS8
rs316787899	AX-75499028	dbSNP	1	65823821	A	G	0.454	-0.291	-0.0538	0.36	0.202	8.05e-08	0.0419821
rs314853018	AX-75498561	dbSNP	1	65611540	T	C	0.453	-0.294	-0.0543	0.369	0.211	8.08e-08	0.0428361
rs313672307	AX-75492920	dbSNP	1	62972063	G	A	0.449	-0.292	-0.0541	0.335	0.176	8.5e-08	0.0421885	intron_variant	protein_coding	ENSGALG00000013091	EPS8
rs317372761	AX-75492932	dbSNP	1	62977427	C	T	0.449	-0.292	-0.0541	0.335	0.176	8.5e-08	0.0421885	intron_variant	protein_coding	ENSGALG00000013091	EPS8
rs14838573	AX-75499024	dbSNP	1	65821867	G	A	0.453	-0.291	-0.0539	0.365	0.207	8.97e-08	0.0419664
rs14836860	AX-75495366	dbSNP	1	64164677	T	C	0.335	0.325	-0.0604	0.521	0.37	9.75e-08	0.0470612	intron_variant	protein_coding	ENSGALG00000013117	PIK3C2G
rs313922191	AX-75498801	dbSNP	1	65716592	T	G	0.455	-0.29	-0.054	0.366	0.207	9.84e-08	0.0417094
rs316381240	AX-75498804	dbSNP	1	65719511	A	G	0.455	-0.29	-0.054	0.366	0.207	9.84e-08	0.0417094
rs315450314	AX-75503031	dbSNP	1	67608565	T	C	0.497	0.295	-0.0549	0.368	0.207	1.05e-07	0.0435109	upstream_gene_variant	protein_coding	ENSGALG00000014042	SSPN
rs315450314	AX-75503031	dbSNP	1	67608565	T	C	0.497	0.295	-0.0549	0.368	0.207	1.05e-07	0.0435109	non_coding_transcript_variant	lncRNA	ENSGALG00000047018
rs315450314	AX-75503031	dbSNP	1	67608565	T	C	0.497	0.295	-0.0549	0.368	0.207	1.05e-07	0.0435109	intron_variant	lncRNA	ENSGALG00000047018
rs312997363	AX-75502323	dbSNP	1	67298975	T	C	0.496	0.298	-0.0555	0.384	0.228	1.06e-07	0.0443992
rs313137526	AX-75494059	dbSNP	1	63529959	A	G	0.408	-0.293	-0.0546	0.358	0.204	1.06e-07	0.0414712
rs316794095	AX-75493922	dbSNP	1	63470832	A	C	0.408	-0.293	-0.0546	0.358	0.204	1.06e-07	0.0414712
rs317643252	AX-75499497	dbSNP	1	66027646	C	A	0.36	0.322	-0.06	0.477	0.322	1.06e-07	0.0477776	intron_variant	protein_coding	ENSGALG00000032768	SOX5
rs13659026	AX-75503016	dbSNP	1	67601815	G	A	0.496	0.294	-0.0549	0.368	0.207	1.07e-07	0.0432152	downstream_gene_variant	lncRNA	ENSGALG00000047018
rs317323941	AX-75503034	dbSNP	1	67610154	A	G	0.496	0.294	-0.0549	0.368	0.207	1.07e-07	0.0432152	upstream_gene_variant	protein_coding	ENSGALG00000014042	SSPN
rs317323941	AX-75503034	dbSNP	1	67610154	A	G	0.496	0.294	-0.0549	0.368	0.207	1.07e-07	0.0432152	non_coding_transcript_variant	lncRNA	ENSGALG00000047018
rs317323941	AX-75503034	dbSNP	1	67610154	A	G	0.496	0.294	-0.0549	0.368	0.207	1.07e-07	0.0432152	intron_variant	lncRNA	ENSGALG00000047018
rs13658203	AX-75498830	dbSNP	1	65731414	A	G	0.453	-0.29	-0.0541	0.367	0.207	1.08e-07	0.0416784	downstream_gene_variant	miRNA	ENSGALG00000049640
rs313111386	AX-75501122	dbSNP	1	66741866	T	C	0.449	-0.289	-0.054	0.339	0.174	1.09e-07	0.041326
rs312724176	AX-80761595	dbSNP	1	63343321	A	T	0.409	-0.292	-0.0546	0.367	0.215	1.11e-07	0.0412199
rs314375203	AX-75493733	dbSNP	1	63376664	A	G	0.409	-0.293	-0.0547	0.366	0.214	1.11e-07	0.0415027	intron_variant	protein_coding	ENSGALG00000036358	LMO3
rs315905163	AX-75493734	dbSNP	1	63376989	C	A	0.409	-0.293	-0.0547	0.366	0.214	1.11e-07	0.0415027	intron_variant	protein_coding	ENSGALG00000036358	LMO3
rs313602646	AX-75502225	dbSNP	1	67245576	G	A	0.448	-0.287	-0.0537	0.341	0.175	1.21e-07	0.040739
rs312803213	AX-80752623	dbSNP	1	66632900	A	T	0.451	-0.29	-0.0544	0.354	0.19	1.24e-07	0.0416462	intron_variant	protein_coding	ENSGALG00000013211	ST8SIA1
rs15292310	AX-75492633	dbSNP	1	62836998	T	C	0.5	0.286	-0.0539	0.421	0.273	1.37e-07	0.040898	intron_variant	protein_coding	ENSGALG00000013085	PTPRO
rs312473428	AX-75501436	dbSNP	1	66872159	A	G	0.423	0.296	-0.0558	0.468	0.319	1.39e-07	0.042769	upstream_gene_variant	protein_coding	ENSGALG00000013244	ABCC9
rs13658187	AX-75498733	dbSNP	1	65682306	G	A	0.342	0.321	-0.0605	0.485	0.331	1.44e-07	0.0463759
rs312324266	AX-75498921	dbSNP	1	65768938	A	G	0.341	0.321	-0.0606	0.479	0.324	1.56e-07	0.0463105	non_coding_transcript_exon_variant	lncRNA	ENSGALG00000053681
rs314261658	AX-75498725	dbSNP	1	65678348	A	G	0.341	0.32	-0.0607	0.482	0.327	1.72e-07	0.0460225
rs13880702	AX-75500892	dbSNP	1	66639602	A	C	0.45	-0.287	-0.0544	0.357	0.194	1.75e-07	0.0407727	intron_variant	protein_coding	ENSGALG00000013211	ST8SIA1
rs317847661	AX-80788689	dbSNP	1	63101691	G	C	0.486	-0.29	-0.0551	0.491	0.346	1.75e-07	0.042017	intron_variant	protein_coding	ENSGALG00000013092	STRAP
rs312640889	AX-75501705	dbSNP	1	66998587	G	A	0.456	-0.294	-0.0559	0.399	0.241	1.8e-07	0.0428833
rs314803206	AX-75501490	dbSNP	1	66898363	G	T	0.425	0.291	-0.0553	0.455	0.306	1.8e-07	0.0413878	intron_variant	protein_coding	ENSGALG00000013244	ABCC9
rs14835549	AX-75491947	dbSNP	1	62519050	G	A	0.491	0.288	-0.0546	0.424	0.275	1.81e-07	0.0414586
rs13881024	AX-75501729	dbSNP	1	67011938	G	A	0.458	-0.286	-0.0544	0.396	0.237	1.82e-07	0.0406094
rs315206656	AX-75501429	dbSNP	1	66869023	T	C	0.423	0.294	-0.056	0.469	0.32	1.86e-07	0.042193
rs13657337	AX-75493081	dbSNP	1	63049123	T	C	0.493	0.288	-0.0549	0.427	0.277	1.87e-07	0.0414639	intron_variant	protein_coding	ENSGALG00000013091	EPS8
rs13657337	AX-75493081	dbSNP	1	63049123	T	C	0.493	0.288	-0.0549	0.427	0.277	1.87e-07	0.0414639	upstream_gene_variant	protein_coding	ENSGALG00000013091	EPS8
rs316733227	AX-75501198	dbSNP	1	66775594	A	G	0.448	-0.282	-0.0538	0.347	0.182	2.02e-07	0.0393319
rs316351581	AX-75503981	dbSNP	1	68046826	T	C	0.432	0.292	-0.0558	0.431	0.272	2.04e-07	0.0418435
rs316640575	AX-75498994	dbSNP	1	65803621	C	T	0.341	0.318	-0.0606	0.483	0.327	2.05e-07	0.045449
rs314174040	AX-75504491	dbSNP	1	68264777	G	A	0.421	0.295	-0.0563	0.457	0.302	2.09e-07	0.0424263	intron_variant	protein_coding	ENSGALG00000014106	PPFIBP1
rs317539112	AX-75500793	dbSNP	1	66592721	C	T	0.404	-0.283	-0.0542	0.412	0.257	2.14e-07	0.0385683	intron_variant	protein_coding	ENSGALG00000013211	ST8SIA1
rs317539112	AX-75500793	dbSNP	1	66592721	C	T	0.404	-0.283	-0.0542	0.412	0.257	2.14e-07	0.0385683	upstream_gene_variant	lncRNA	ENSGALG00000049051
rs312331850	AX-75501401	dbSNP	1	66855762	A	G	0.422	0.293	-0.0561	0.468	0.32	2.16e-07	0.0418799	upstream_gene_variant	protein_coding	ENSGALG00000013229	CMAS
rs316365632	AX-75491958	dbSNP	1	62525094	T	C	0.492	0.286	-0.0547	0.425	0.275	2.17e-07	0.0408875	non_coding_transcript_variant	lncRNA	ENSGALG00000048668
rs316365632	AX-75491958	dbSNP	1	62525094	T	C	0.492	0.286	-0.0547	0.425	0.275	2.17e-07	0.0408875	intron_variant	lncRNA	ENSGALG00000048668
rs14835538	AX-75491939	dbSNP	1	62515218	A	G	0.492	0.286	-0.0547	0.425	0.275	2.17e-07	0.0408875
rs313625769	AX-75491944	dbSNP	1	62517485	C	T	0.492	0.286	-0.0547	0.425	0.275	2.17e-07	0.0408875
rs313195183	AX-80815055	dbSNP	1	66843682	C	G	0.421	0.293	-0.0561	0.468	0.319	2.21e-07	0.0418529	3_prime_UTR_variant	protein_coding	ENSGALG00000013229	CMAS
rs13880017	AX-75499230	dbSNP	1	65912781	T	C	0.354	0.312	-0.0598	0.454	0.298	2.22e-07	0.044522	intron_variant	protein_coding	ENSGALG00000032768	SOX5
rs313071568	AX-75503984	dbSNP	1	68048555	G	A	0.432	0.292	-0.0559	0.43	0.271	2.23e-07	0.0418435
rs13657761	AX-80869564	dbSNP	1	64396447	A	T	0.367	0.306	-0.0585	0.529	0.381	2.26e-07	0.0435053	intron_variant	protein_coding	ENSGALG00000013134	PLEKHA5
rs14835559	AX-75491963	dbSNP	1	62528919	A	G	0.491	0.286	-0.0547	0.424	0.275	2.26e-07	0.0408847	non_coding_transcript_variant	lncRNA	ENSGALG00000048668
rs14835559	AX-75491963	dbSNP	1	62528919	A	G	0.491	0.286	-0.0547	0.424	0.275	2.26e-07	0.0408847	intron_variant	lncRNA	ENSGALG00000048668
rs14835581	AX-75491993	dbSNP	1	62542752	C	T	0.491	0.286	-0.0547	0.424	0.275	2.26e-07	0.0408847	non_coding_transcript_variant	lncRNA	ENSGALG00000048668
rs14835581	AX-75491993	dbSNP	1	62542752	C	T	0.491	0.286	-0.0547	0.424	0.275	2.26e-07	0.0408847	intron_variant	lncRNA	ENSGALG00000048668
rs14835581	AX-75491993	dbSNP	1	62542752	C	T	0.491	0.286	-0.0547	0.424	0.275	2.26e-07	0.0408847	downstream_gene_variant	lncRNA	ENSGALG00000048668
rs14835590	AX-75492003	dbSNP	1	62546542	G	A	0.491	0.286	-0.0547	0.424	0.275	2.26e-07	0.0408847	non_coding_transcript_exon_variant	lncRNA	ENSGALG00000048668
rs315037680	AX-75492000	dbSNP	1	62546266	T	C	0.491	0.286	-0.0547	0.424	0.275	2.26e-07	0.0408847	non_coding_transcript_exon_variant	lncRNA	ENSGALG00000048668
rs315268727	AX-75495824	dbSNP	1	64388812	A	G	0.367	0.306	-0.0585	0.529	0.381	2.26e-07	0.0435053	intron_variant	protein_coding	ENSGALG00000013134	PLEKHA5
rs15299953	AX-75500002	dbSNP	1	66240638	A	C	0.362	0.31	-0.0595	0.468	0.314	2.33e-07	0.0443897	non_coding_transcript_variant	lncRNA	ENSGALG00000047201
rs15299953	AX-75500002	dbSNP	1	66240638	A	C	0.362	0.31	-0.0595	0.468	0.314	2.33e-07	0.0443897	intron_variant	lncRNA	ENSGALG00000047201
rs315868973	AX-75493256	dbSNP	1	63131307	G	A	0.482	-0.29	-0.0557	0.483	0.337	2.35e-07	0.0419955	intron_variant	protein_coding	ENSGALG00000013095	DERA
rs313232665	AX-75492973	dbSNP	1	62996845	C	T	0.42	-0.286	-0.0549	0.375	0.222	2.37e-07	0.039851	intron_variant	protein_coding	ENSGALG00000013091	EPS8
rs314457699	AX-75492968	dbSNP	1	62995149	C	A	0.42	-0.286	-0.0549	0.375	0.222	2.37e-07	0.039851	intron_variant	protein_coding	ENSGALG00000013091	EPS8
rs318057463	AX-75499050	dbSNP	1	65834792	T	C	0.34	0.314	-0.0603	0.481	0.325	2.39e-07	0.0442499	upstream_gene_variant	miRNA	ENSGALG00000049237	gga-mir-6608-1
rs318057463	AX-75499050	dbSNP	1	65834792	T	C	0.34	0.314	-0.0603	0.481	0.325	2.39e-07	0.0442499	intron_variant	protein_coding	ENSGALG00000032768	SOX5
rs316444096	AX-75499185	dbSNP	1	65893169	T	C	0.353	0.312	-0.0599	0.453	0.296	2.46e-07	0.044465	intron_variant	protein_coding	ENSGALG00000032768	SOX5
rs14839673	AX-80993016	dbSNP	1	66891560	T	A	0.427	0.286	-0.0551	0.452	0.304	2.52e-07	0.0400262	intron_variant	protein_coding	ENSGALG00000013244	ABCC9
rs317256477	AX-75499034	dbSNP	1	65828219	T	C	0.339	0.314	-0.0605	0.478	0.322	2.63e-07	0.0441866
rs313303291	AX-75495433	dbSNP	1	64199346	C	T	0.355	0.304	-0.0586	0.552	0.404	2.64e-07	0.0423219	intron_variant	protein_coding	ENSGALG00000013123	PLCZ1
rs314982997	AX-80995614	dbSNP	1	64155864	G	C	0.355	0.304	-0.0586	0.552	0.404	2.64e-07	0.0423219	missense_variant	protein_coding	ENSGALG00000013117	PIK3C2G
rs314604347	AX-75492599	dbSNP	1	62820817	T	C	0.49	0.286	-0.0551	0.425	0.275	2.65e-07	0.0408816	intron_variant	protein_coding	ENSGALG00000013085	PTPRO
rs318227566	AX-75499656	dbSNP	1	66094955	A	G	0.462	0.285	-0.0549	0.383	0.232	2.67e-07	0.0403779	intron_variant	protein_coding	ENSGALG00000032768	SOX5
rs318141901	AX-75499592	dbSNP	1	66068386	T	C	0.394	-0.28	-0.054	0.406	0.25	2.74e-07	0.0374382	intron_variant	protein_coding	ENSGALG00000032768	SOX5
rs313967140	AX-75501091	dbSNP	1	66727859	G	A	0.412	-0.281	-0.0543	0.434	0.28	2.82e-07	0.0382576	downstream_gene_variant	protein_coding	ENSGALG00000055024
rs316144296	AX-75500592	dbSNP	1	66502109	T	C	0.348	0.315	-0.0609	0.515	0.36	2.86e-07	0.0450275	upstream_gene_variant	protein_coding	ENSGALG00000013210	C2CD5
rs314518869	AX-75498987	dbSNP	1	65799869	G	A	0.339	0.314	-0.0606	0.484	0.328	2.88e-07	0.0441866
rs314201402	AX-75502358	dbSNP	1	67316922	G	A	0.498	-0.281	-0.0543	0.356	0.193	2.89e-07	0.0394799	upstream_gene_variant	lncRNA	ENSGALG00000048615
rs13658993	AX-75502850	dbSNP	1	67532235	C	T	0.499	0.284	-0.0549	0.361	0.198	2.94e-07	0.0403278	upstream_gene_variant	protein_coding	ENSGALG00000054273	RASSF8
rs313255162	AX-75499402	dbSNP	1	65992186	A	G	0.363	0.308	-0.0596	0.479	0.325	3.11e-07	0.043871	intron_variant	protein_coding	ENSGALG00000032768	SOX5
rs15303550	AX-75502929	dbSNP	1	67565003	T	C	0.497	0.282	-0.0547	0.371	0.211	3.13e-07	0.0397606	synonymous_variant	protein_coding	ENSGALG00000054273	RASSF8
rs315833434	AX-75495677	dbSNP	1	64309564	A	G	0.367	0.301	-0.0583	0.525	0.378	3.21e-07	0.0420952
rs317410553	AX-75499969	dbSNP	1	66226642	A	G	0.361	0.306	-0.0595	0.469	0.315	3.27e-07	0.0431997	upstream_gene_variant	lncRNA	ENSGALG00000047201
rs317410553	AX-75499969	dbSNP	1	66226642	A	G	0.361	0.306	-0.0595	0.469	0.315	3.27e-07	0.0431997	non_coding_transcript_variant	lncRNA	ENSGALG00000047201
rs317410553	AX-75499969	dbSNP	1	66226642	A	G	0.361	0.306	-0.0595	0.469	0.315	3.27e-07	0.0431997	intron_variant	lncRNA	ENSGALG00000047201
rs317613909	AX-75499978	dbSNP	1	66231800	A	G	0.361	0.306	-0.0595	0.469	0.315	3.27e-07	0.0431997	non_coding_transcript_variant	lncRNA	ENSGALG00000047201
rs317613909	AX-75499978	dbSNP	1	66231800	A	G	0.361	0.306	-0.0595	0.469	0.315	3.27e-07	0.0431997	intron_variant	lncRNA	ENSGALG00000047201
rs13880232	AX-75499827	dbSNP	1	66164132	G	A	0.462	0.284	-0.0552	0.389	0.238	3.33e-07	0.0400951	intron_variant	protein_coding	ENSGALG00000032768	SOX5
rs314116819	AX-75502688	dbSNP	1	67462172	T	C	0.499	-0.282	-0.0548	0.362	0.2	3.4e-07	0.0397618
rs317533709	AX-75497194	dbSNP	1	64988768	G	A	0.342	0.312	-0.0608	0.509	0.359	3.43e-07	0.0438118	intron_variant	protein_coding	ENSGALG00000013143	PDE3A
rs316695268	AX-80907402	dbSNP	1	65882836	C	G	0.352	0.308	-0.0599	0.454	0.296	3.44e-07	0.0432762	intron_variant	protein_coding	ENSGALG00000032768	SOX5
rs316695268	AX-80907402	dbSNP	1	65882836	C	G	0.352	0.308	-0.0599	0.454	0.296	3.44e-07	0.0432762	upstream_gene_variant	protein_coding	ENSGALG00000032768	SOX5
rs15299476	AX-75499401	dbSNP	1	65991933	T	C	0.362	0.307	-0.0598	0.478	0.323	3.47e-07	0.0435347	intron_variant	protein_coding	ENSGALG00000032768	SOX5
rs313792061	AX-75502341	dbSNP	1	67309295	C	T	0.449	-0.279	-0.0543	0.351	0.184	3.5e-07	0.0385156	non_coding_transcript_variant	lncRNA	ENSGALG00000048615
rs313792061	AX-75502341	dbSNP	1	67309295	C	T	0.449	-0.279	-0.0543	0.351	0.184	3.5e-07	0.0385156	intron_variant	lncRNA	ENSGALG00000048615
rs313792061	AX-75502341	dbSNP	1	67309295	C	T	0.449	-0.279	-0.0543	0.351	0.184	3.5e-07	0.0385156	downstream_gene_variant	lncRNA	ENSGALG00000048615
rs15301807	AX-75501615	dbSNP	1	66959507	A	C	0.47	-0.285	-0.0556	0.425	0.271	3.52e-07	0.0404663	intron_variant	protein_coding	ENSGALG00000026373	KCNJ8
rs14839758	AX-75501661	dbSNP	1	66978242	A	G	0.484	-0.285	-0.0556	0.43	0.274	3.55e-07	0.0405709
rs313166272	AX-75503041	dbSNP	1	67615320	T	C	0.496	0.283	-0.0551	0.377	0.215	3.57e-07	0.0400419	intron_variant	protein_coding	ENSGALG00000014042	SSPN
rs313166272	AX-75503041	dbSNP	1	67615320	T	C	0.496	0.283	-0.0551	0.377	0.215	3.57e-07	0.0400419	non_coding_transcript_variant	lncRNA	ENSGALG00000047018
rs313166272	AX-75503041	dbSNP	1	67615320	T	C	0.496	0.283	-0.0551	0.377	0.215	3.57e-07	0.0400419	intron_variant	lncRNA	ENSGALG00000047018
rs313166272	AX-75503041	dbSNP	1	67615320	T	C	0.496	0.283	-0.0551	0.377	0.215	3.57e-07	0.0400419	downstream_gene_variant	lncRNA	ENSGALG00000047018
rs315151017	AX-75499238	dbSNP	1	65916727	G	A	0.352	0.307	-0.0599	0.453	0.297	3.65e-07	0.0429956	intron_variant	protein_coding	ENSGALG00000032768	SOX5
rs312831066	AX-75499170	dbSNP	1	65887352	C	T	0.354	0.307	-0.0598	0.451	0.295	3.66e-07	0.0431065	intron_variant	protein_coding	ENSGALG00000032768	SOX5
rs14835230	AX-75491361	dbSNP	1	62225510	C	T	0.453	-0.278	-0.0542	0.355	0.195	3.71e-07	0.0383006
rs316780027	AX-75497217	dbSNP	1	64997463	T	C	0.333	0.321	-0.0627	0.529	0.378	3.71e-07	0.0457731	intron_variant	protein_coding	ENSGALG00000013143	PDE3A
rs14839517	AX-75501153	dbSNP	1	66751983	C	T	0.455	-0.275	-0.0537	0.361	0.198	3.81e-07	0.0375062
rs312746823	AX-75500788	dbSNP	1	66591287	T	G	0.441	0.283	-0.0553	0.436	0.285	3.9e-07	0.0394869	intron_variant	protein_coding	ENSGALG00000013211	ST8SIA1
rs312746823	AX-75500788	dbSNP	1	66591287	T	G	0.441	0.283	-0.0553	0.436	0.285	3.9e-07	0.0394869	upstream_gene_variant	lncRNA	ENSGALG00000049051
rs13879913	AX-80874664	dbSNP	1	65755471	C	G	0.354	0.308	-0.0602	0.461	0.305	3.91e-07	0.0433878	non_coding_transcript_variant	lncRNA	ENSGALG00000053681
rs13879913	AX-80874664	dbSNP	1	65755471	C	G	0.354	0.308	-0.0602	0.461	0.305	3.91e-07	0.0433878	intron_variant	lncRNA	ENSGALG00000053681
rs318169345	AX-75495413	dbSNP	1	64190843	A	G	0.336	0.309	-0.0604	0.528	0.377	3.93e-07	0.0426044	intron_variant	protein_coding	ENSGALG00000013123	PLCZ1
rs14839211	AX-75500591	dbSNP	1	66501536	C	T	0.346	0.311	-0.0609	0.515	0.36	4.01e-07	0.0437728	upstream_gene_variant	protein_coding	ENSGALG00000013210	C2CD5
rs15300535	AX-75500601	dbSNP	1	66505288	C	T	0.346	0.311	-0.0609	0.515	0.36	4.01e-07	0.0437728	intron_variant	protein_coding	ENSGALG00000013210	C2CD5
rs314951360	AX-75499945	dbSNP	1	66214967	C	T	0.492	-0.282	-0.0553	0.453	0.307	4.06e-07	0.0397518	non_coding_transcript_variant	lncRNA	ENSGALG00000047201
rs314951360	AX-75499945	dbSNP	1	66214967	C	T	0.492	-0.282	-0.0553	0.453	0.307	4.06e-07	0.0397518	intron_variant	lncRNA	ENSGALG00000047201
rs317577390	AX-75501367	dbSNP	1	66844654	A	G	0.424	0.287	-0.0562	0.472	0.324	4.06e-07	0.040233	3_prime_UTR_variant	protein_coding	ENSGALG00000013229	CMAS
rs317411374	AX-80952454	dbSNP	1	64969058	C	G	0.342	0.309	-0.0606	0.509	0.359	4.22e-07	0.0429733	intron_variant	protein_coding	ENSGALG00000013143	PDE3A
rs314662988	AX-75502258	dbSNP	1	67266015	C	A	0.474	-0.297	-0.0582	0.364	0.205	4.31e-07	0.0439852
rs313161958	AX-75499959	dbSNP	1	66221753	G	A	0.361	0.302	-0.0594	0.473	0.32	4.36e-07	0.0420777	non_coding_transcript_variant	lncRNA	ENSGALG00000047201
rs313161958	AX-75499959	dbSNP	1	66221753	G	A	0.361	0.302	-0.0594	0.473	0.32	4.36e-07	0.0420777	intron_variant	lncRNA	ENSGALG00000047201
rs313161958	AX-75499959	dbSNP	1	66221753	G	A	0.361	0.302	-0.0594	0.473	0.32	4.36e-07	0.0420777	downstream_gene_variant	lncRNA	ENSGALG00000047201
rs312648668	AX-75500785	dbSNP	1	66589656	G	A	0.413	-0.277	-0.0543	0.436	0.281	4.37e-07	0.037203	intron_variant	protein_coding	ENSGALG00000013211	ST8SIA1
rs312648668	AX-75500785	dbSNP	1	66589656	G	A	0.413	-0.277	-0.0543	0.436	0.281	4.37e-07	0.037203	upstream_gene_variant	lncRNA	ENSGALG00000049051
rs13877602	AX-75492523	dbSNP	1	62780482	T	C	0.419	-0.277	-0.0545	0.385	0.232	4.41e-07	0.0373577	upstream_gene_variant	protein_coding	ENSGALG00000013085	PTPRO
rs13880622	AX-75500795	dbSNP	1	66593956	A	G	0.49	0.282	-0.0554	0.483	0.335	4.42e-07	0.0397461	intron_variant	protein_coding	ENSGALG00000013211	ST8SIA1
rs317044416	AX-75492683	dbSNP	1	62861760	G	T	0.497	-0.28	-0.055	0.443	0.295	4.55e-07	0.0391986	intron_variant	protein_coding	ENSGALG00000013085	PTPRO
rs317337437	AX-75495394	dbSNP	1	64181253	T	C	0.326	0.317	-0.0625	0.53	0.38	4.63e-07	0.0441597	downstream_gene_variant	protein_coding	ENSGALG00000013123	PLCZ1
rs317337437	AX-75495394	dbSNP	1	64181253	T	C	0.326	0.317	-0.0625	0.53	0.38	4.63e-07	0.0441597	downstream_gene_variant	protein_coding	ENSGALG00000013117	PIK3C2G
rs317433413	AX-75499231	dbSNP	1	65913011	A	C	0.354	0.304	-0.0598	0.458	0.302	4.67e-07	0.0422681	intron_variant	protein_coding	ENSGALG00000032768	SOX5
rs14838716	AX-75499400	dbSNP	1	65991228	G	A	0.361	0.303	-0.0598	0.478	0.323	4.85e-07	0.0423568	intron_variant	protein_coding	ENSGALG00000032768	SOX5
rs315230207	AX-75499608	dbSNP	1	66076714	T	C	0.361	0.303	-0.0598	0.478	0.323	4.85e-07	0.0423568	intron_variant	protein_coding	ENSGALG00000032768	SOX5
rs316366176	AX-75499491	dbSNP	1	66025577	G	A	0.361	0.303	-0.0598	0.478	0.323	4.85e-07	0.0423568	intron_variant	protein_coding	ENSGALG00000032768	SOX5
rs316703991	AX-75499399	dbSNP	1	65990916	A	G	0.361	0.303	-0.0598	0.478	0.323	4.85e-07	0.0423568	intron_variant	protein_coding	ENSGALG00000032768	SOX5
rs313417369	AX-75499917	dbSNP	1	66202262	G	A	0.495	-0.281	-0.0554	0.455	0.307	4.91e-07	0.0394766	non_coding_transcript_variant	lncRNA	ENSGALG00000047201
rs313417369	AX-75499917	dbSNP	1	66202262	G	A	0.495	-0.281	-0.0554	0.455	0.307	4.91e-07	0.0394766	intron_variant	lncRNA	ENSGALG00000047201
rs318023189	AX-75499786	dbSNP	1	66147760	T	C	0.36	0.303	-0.0598	0.48	0.325	4.93e-07	0.0423056	intron_variant	protein_coding	ENSGALG00000032768	SOX5
rs15304014	AX-75503391	dbSNP	1	67775656	A	G	0.442	0.286	-0.0565	0.451	0.297	5.09e-07	0.0403477	intron_variant	protein_coding	ENSGALG00000014071	ITPR2
rs314830225	AX-75495859	dbSNP	1	64404999	C	T	0.367	0.298	-0.0588	0.53	0.382	5.11e-07	0.0412603	intron_variant	protein_coding	ENSGALG00000013134	PLEKHA5
rs315771606	AX-75489254	dbSNP	1	61199051	G	A	0.468	-0.281	-0.0556	0.433	0.276	5.13e-07	0.0393188	intron_variant	protein_coding	ENSGALG00000013022	CACNA1C
rs317924888	AX-75500024	dbSNP	1	66251764	C	T	0.455	0.283	-0.0559	0.442	0.282	5.16e-07	0.0397201	non_coding_transcript_variant	lncRNA	ENSGALG00000047201
rs317924888	AX-75500024	dbSNP	1	66251764	C	T	0.455	0.283	-0.0559	0.442	0.282	5.16e-07	0.0397201	intron_variant	lncRNA	ENSGALG00000047201
rs14837512	AX-75497112	dbSNP	1	64945411	T	C	0.342	0.308	-0.0608	0.513	0.363	5.18e-07	0.0426956	intron_variant	protein_coding	ENSGALG00000013143	PDE3A
rs314024950	AX-75497132	dbSNP	1	64955538	T	C	0.342	0.308	-0.0608	0.513	0.363	5.18e-07	0.0426956	intron_variant	protein_coding	ENSGALG00000013143	PDE3A
rs314135164	AX-75497147	dbSNP	1	64965403	A	G	0.342	0.308	-0.0608	0.513	0.363	5.18e-07	0.0426956	intron_variant	protein_coding	ENSGALG00000013143	PDE3A
rs315297057	AX-75497118	dbSNP	1	64946901	A	G	0.342	0.308	-0.0608	0.513	0.363	5.18e-07	0.0426956	intron_variant	protein_coding	ENSGALG00000013143	PDE3A
rs313657779	AX-75497297	dbSNP	1	65037836	G	T	0.341	0.308	-0.061	0.513	0.362	5.29e-07	0.0426355	intron_variant	protein_coding	ENSGALG00000013143	PDE3A
rs315526574	AX-75492625	dbSNP	1	62831066	A	G	0.498	-0.279	-0.0551	0.444	0.295	5.33e-07	0.0389199	intron_variant	protein_coding	ENSGALG00000013085	PTPRO
rs318224752	AX-75503663	dbSNP	1	67901313	C	T	0.47	0.274	-0.0543	0.434	0.279	5.47e-07	0.0374029	intron_variant	protein_coding	ENSGALG00000014071	ITPR2
rs14835865	AX-75492640	dbSNP	1	62840842	T	C	0.44	-0.277	-0.0549	0.369	0.213	5.6e-07	0.0378121	intron_variant	protein_coding	ENSGALG00000013085	PTPRO
rs15300033	AX-75500090	dbSNP	1	66282523	C	T	0.399	-0.272	-0.054	0.408	0.254	6.06e-07	0.0354826	non_coding_transcript_variant	lncRNA	ENSGALG00000047201
rs15300033	AX-75500090	dbSNP	1	66282523	C	T	0.399	-0.272	-0.054	0.408	0.254	6.06e-07	0.0354826	intron_variant	lncRNA	ENSGALG00000047201
rs316095817	AX-75500960	dbSNP	1	66669306	A	G	0.438	0.28	-0.0556	0.432	0.28	6.06e-07	0.0385973	intron_variant	protein_coding	ENSGALG00000013211	ST8SIA1
rs314800551	AX-80787087	dbSNP	1	64192117	G	C	0.354	0.296	-0.059	0.556	0.408	6.15e-07	0.0400728	intron_variant	protein_coding	ENSGALG00000013123	PLCZ1
rs318164760	AX-75498900	dbSNP	1	65762186	G	T	0.342	0.304	-0.0606	0.474	0.32	6.41e-07	0.0415939	non_coding_transcript_variant	lncRNA	ENSGALG00000053681
rs318164760	AX-75498900	dbSNP	1	65762186	G	T	0.342	0.304	-0.0606	0.474	0.32	6.41e-07	0.0415939	intron_variant	lncRNA	ENSGALG00000053681
rs315253336	AX-75493480	dbSNP	1	63248779	T	C	0.383	0.297	-0.0592	0.549	0.395	6.51e-07	0.0416895	upstream_gene_variant	protein_coding	ENSGALG00000013097	SLC15A5
rs14840626	AX-75503284	dbSNP	1	67728756	T	C	0.459	-0.267	-0.0533	0.464	0.31	6.64e-07	0.0354048	intron_variant	protein_coding	ENSGALG00000014071	ITPR2
rs14840626	AX-75503284	dbSNP	1	67728756	T	C	0.459	-0.267	-0.0533	0.464	0.31	6.64e-07	0.0354048	non_coding_transcript_variant	lncRNA	ENSGALG00000047725
rs14840626	AX-75503284	dbSNP	1	67728756	T	C	0.459	-0.267	-0.0533	0.464	0.31	6.64e-07	0.0354048	intron_variant	lncRNA	ENSGALG00000047725
rs314302319	AX-75501613	dbSNP	1	66958914	C	A	0.481	-0.276	-0.0551	0.431	0.276	6.69e-07	0.038033	intron_variant	protein_coding	ENSGALG00000026373	KCNJ8
rs15300890	AX-75500836	dbSNP	1	66615656	A	G	0.408	-0.272	-0.0544	0.426	0.271	6.78e-07	0.0357396	intron_variant	protein_coding	ENSGALG00000013211	ST8SIA1
rs317034351	AX-75501845	dbSNP	1	67063636	T	G	0.447	-0.268	-0.0535	0.438	0.286	6.86e-07	0.0355085	intron_variant	protein_coding	ENSGALG00000013265	GYS2
rs316539109	AX-75477358	dbSNP	1	55572923	A	G	0.412	-0.282	-0.0564	0.568	0.42	6.88e-07	0.0385303	downstream_gene_variant	protein_coding	ENSGALG00000012766
rs316539109	AX-75477358	dbSNP	1	55572923	A	G	0.412	-0.282	-0.0564	0.568	0.42	6.88e-07	0.0385303	intron_variant	protein_coding	ENSGALG00000012769	CHPT1
rs316539109	AX-75477358	dbSNP	1	55572923	A	G	0.412	-0.282	-0.0564	0.568	0.42	6.88e-07	0.0385303	3_prime_UTR_variant	protein_coding	ENSGALG00000012769	CHPT1
rs316539109	AX-75477358	dbSNP	1	55572923	A	G	0.412	-0.282	-0.0564	0.568	0.42	6.88e-07	0.0385303	downstream_gene_variant	protein_coding	ENSGALG00000012769	CHPT1
rs317886086	AX-80952516	dbSNP	1	63099208	C	G	0.492	-0.283	-0.0566	0.48	0.333	6.95e-07	0.0400342	intron_variant	protein_coding	ENSGALG00000013092	STRAP
rs317224064	AX-75495845	dbSNP	1	64399122	T	G	0.346	0.304	-0.0609	0.506	0.355	7.09e-07	0.0418245	intron_variant	protein_coding	ENSGALG00000013134	PLEKHA5
rs314631602	AX-80831411	dbSNP	1	67980884	A	T	0.471	0.272	-0.0545	0.441	0.283	7.19e-07	0.0368676	upstream_gene_variant	protein_coding	ENSGALG00000014084	FGFR1OP2
rs314631602	AX-80831411	dbSNP	1	67980884	A	T	0.471	0.272	-0.0545	0.441	0.283	7.19e-07	0.0368676	intron_variant	protein_coding	ENSGALG00000014083	INTS13
rs315485272	AX-75506284	dbSNP	1	69127493	A	G	0.422	0.278	-0.0558	0.419	0.258	7.26e-07	0.0377016	intron_variant	protein_coding	ENSGALG00000014201	PARVB
rs315596626	AX-75495569	dbSNP	1	64257967	A	G	0.348	0.302	-0.0606	0.506	0.355	7.29e-07	0.0413876
rs316759491	AX-75500820	dbSNP	1	66607296	C	T	0.487	0.278	-0.0558	0.493	0.345	7.41e-07	0.0386159	intron_variant	protein_coding	ENSGALG00000013211	ST8SIA1
rs317017827	AX-75499593	dbSNP	1	66069001	A	G	0.397	-0.272	-0.0545	0.417	0.261	7.41e-07	0.0354222	intron_variant	protein_coding	ENSGALG00000032768	SOX5
rs14837069	AX-80978489	dbSNP	1	64412308	C	G	0.348	0.302	-0.0606	0.506	0.355	7.46e-07	0.0413876	intron_variant	protein_coding	ENSGALG00000013134	PLEKHA5
rs315771223	AX-75500235	dbSNP	1	66342225	T	G	0.455	0.28	-0.0561	0.444	0.284	7.52e-07	0.0388825
rs315944319	AX-75500163	dbSNP	1	66312147	A	G	0.455	0.28	-0.0561	0.444	0.284	7.52e-07	0.0388825	non_coding_transcript_variant	lncRNA	ENSGALG00000047201
rs315944319	AX-75500163	dbSNP	1	66312147	A	G	0.455	0.28	-0.0561	0.444	0.284	7.52e-07	0.0388825	intron_variant	lncRNA	ENSGALG00000047201
rs13878969	AX-80899709	dbSNP	1	64414795	A	T	0.349	0.301	-0.0604	0.506	0.355	7.61e-07	0.0411689	intron_variant	protein_coding	ENSGALG00000013134	PLEKHA5
rs316801967	AX-75503056	dbSNP	1	67622682	T	C	0.391	-0.281	-0.0563	0.43	0.277	7.63e-07	0.0376042	intron_variant	protein_coding	ENSGALG00000014042	SSPN
rs316801967	AX-75503056	dbSNP	1	67622682	T	C	0.391	-0.281	-0.0563	0.43	0.277	7.63e-07	0.0376042	non_coding_transcript_variant	lncRNA	ENSGALG00000047018
rs316801967	AX-75503056	dbSNP	1	67622682	T	C	0.391	-0.281	-0.0563	0.43	0.277	7.63e-07	0.0376042	intron_variant	lncRNA	ENSGALG00000047018
rs13657881	AX-80922474	dbSNP	1	65066193	T	A	0.342	0.304	-0.0611	0.513	0.363	7.79e-07	0.0415939	intron_variant	protein_coding	ENSGALG00000013143	PDE3A
rs312815991	AX-75497415	dbSNP	1	65088063	A	G	0.342	0.304	-0.0611	0.513	0.363	7.79e-07	0.0415939	intron_variant	protein_coding	ENSGALG00000013143	PDE3A
rs312847101	AX-75497480	dbSNP	1	65119563	G	A	0.342	0.304	-0.0611	0.513	0.363	7.79e-07	0.0415939	downstream_gene_variant	protein_coding	ENSGALG00000013143	PDE3A
rs317754939	AX-80762224	dbSNP	1	65111412	C	G	0.342	0.304	-0.0611	0.513	0.363	7.79e-07	0.0415939	intron_variant	protein_coding	ENSGALG00000013143	PDE3A
rs312525672	AX-75491409	dbSNP	1	62250686	A	C	0.487	0.274	-0.055	0.347	0.186	7.84e-07	0.0375126
rs317833490	AX-75495820	dbSNP	1	64387665	G	A	0.347	0.303	-0.0608	0.51	0.359	7.86e-07	0.0416062	intron_variant	protein_coding	ENSGALG00000013134	PLEKHA5
rs313219579	AX-80938768	dbSNP	1	63101985	A	T	0.499	0.278	-0.0559	0.48	0.332	7.9e-07	0.0386418	intron_variant	protein_coding	ENSGALG00000013092	STRAP
rs14840519	AX-75503043	dbSNP	1	67616327	T	C	0.391	-0.279	-0.0562	0.432	0.28	8.11e-07	0.0370708	intron_variant	protein_coding	ENSGALG00000014042	SSPN
rs14840519	AX-75503043	dbSNP	1	67616327	T	C	0.391	-0.279	-0.0562	0.432	0.28	8.11e-07	0.0370708	non_coding_transcript_variant	lncRNA	ENSGALG00000047018
rs14840519	AX-75503043	dbSNP	1	67616327	T	C	0.391	-0.279	-0.0562	0.432	0.28	8.11e-07	0.0370708	intron_variant	lncRNA	ENSGALG00000047018
rs14840519	AX-75503043	dbSNP	1	67616327	T	C	0.391	-0.279	-0.0562	0.432	0.28	8.11e-07	0.0370708	non_coding_transcript_exon_variant	lncRNA	ENSGALG00000047018
rs313601535	AX-75496535	dbSNP	1	64703834	T	C	0.341	0.301	-0.0606	0.508	0.358	8.2e-07	0.0407195
rs313893103	AX-75496550	dbSNP	1	64709462	C	T	0.341	0.301	-0.0606	0.508	0.358	8.2e-07	0.0407195
rs316231137	AX-80989706	dbSNP	1	64699676	T	A	0.341	0.301	-0.0606	0.508	0.358	8.2e-07	0.0407195
rs317251885	AX-75496428	dbSNP	1	64659472	G	A	0.341	0.301	-0.0606	0.508	0.358	8.2e-07	0.0407195
rs13880743	AX-75500919	dbSNP	1	66650985	G	A	0.487	0.272	-0.0548	0.487	0.341	8.24e-07	0.036967	intron_variant	protein_coding	ENSGALG00000013211	ST8SIA1
rs317299580	AX-75495852	dbSNP	1	64401270	C	A	0.352	0.3	-0.0605	0.519	0.367	8.26e-07	0.0410573	intron_variant	protein_coding	ENSGALG00000013134	PLEKHA5
rs14836028	AX-75493018	dbSNP	1	63020935	C	T	0.439	-0.273	-0.0551	0.378	0.221	8.28e-07	0.0367099	intron_variant	protein_coding	ENSGALG00000013091	EPS8
rs312278028	AX-75493017	dbSNP	1	63019930	C	T	0.439	-0.273	-0.0551	0.378	0.221	8.28e-07	0.0367099	intron_variant	protein_coding	ENSGALG00000013091	EPS8
rs317433577	AX-75493016	dbSNP	1	63019876	A	C	0.439	-0.273	-0.0551	0.378	0.221	8.28e-07	0.0367099	intron_variant	protein_coding	ENSGALG00000013091	EPS8
rs13879785	AX-75498577	dbSNP	1	65622509	C	T	0.342	0.302	-0.0608	0.51	0.358	8.3e-07	0.0410484
rs15302036	AX-75501771	dbSNP	1	67032796	T	C	0.459	-0.274	-0.0552	0.454	0.3	8.3e-07	0.0372856	intron_variant	protein_coding	ENSGALG00000035836	LDHB

## Sheet: Table S3
Table S3:The function enrichment of candidate genes affecting TA
TA represents the total integral intensity of all peaks.
GroupID	Category	Term	Description	LogP	Log(q-value)	InTerm_InList	Symbols
1_Summary	GO Biological Processes	GO:0008015	blood circulation	-4.43846	-0.37021	7/544	CACNA1C,ITPR2,KCNJ8,PDE3A,PTPRO,ABCC9,SPX,CALD1,PIK3C2G,PLCZ1,SLC15A5,IAPP
1_Member	GO Biological Processes	GO:0008015	blood circulation	-4.43846	-0.37021	7/544	CACNA1C,ITPR2,KCNJ8,PDE3A,PTPRO,ABCC9,SPX
1_Member	GO Biological Processes	GO:0003013	circulatory system process	-4.38829	-0.37021	7/554	CACNA1C,ITPR2,KCNJ8,PDE3A,PTPRO,ABCC9,SPX
1_Member	GO Biological Processes	GO:0060047	heart contraction	-3.90626	-0.17332	5/284	CACNA1C,ITPR2,KCNJ8,ABCC9,SPX
1_Member	GO Biological Processes	GO:0003015	heart process	-3.83608	-0.17332	5/294	CACNA1C,ITPR2,KCNJ8,ABCC9,SPX
1_Member	KEGG Pathway	hsa04022	cGMP-PKG signaling pathway	-3.75159	-0.17332	4/163	CACNA1C,ITPR2,KCNJ8,PDE3A
1_Member	KEGG Pathway	hsa04924	Renin secretion	-3.71428	-0.17332	3/65	CACNA1C,ITPR2,PDE3A
1_Member	Reactome Gene Sets	R-HSA-397014	Muscle contraction	-3.3568	0	4/207	CACNA1C,CALD1,ITPR2,ABCC9
1_Member	KEGG Pathway	hsa04070	Phosphatidylinositol signaling system	-3.20257	0	3/97	ITPR2,PIK3C2G,PLCZ1
1_Member	GO Biological Processes	GO:0008016	regulation of heart contraction	-3.02436	0	4/254	CACNA1C,ITPR2,ABCC9,SPX
1_Member	KEGG Pathway	hsa04270	Vascular smooth muscle contraction	-2.92428	0	3/121	CACNA1C,CALD1,ITPR2
1_Member	GO Biological Processes	GO:0051209	release of sequestered calcium ion into cytosol	-2.82518	0	3/131	CACNA1C,ITPR2,PLCZ1
1_Member	GO Biological Processes	GO:0051283	negative regulation of sequestering of calcium ion	-2.81571	0	3/132	CACNA1C,ITPR2,PLCZ1
1_Member	GO Biological Processes	GO:0051282	regulation of sequestering of calcium ion	-2.79701	0	3/134	CACNA1C,ITPR2,PLCZ1
1_Member	GO Biological Processes	GO:0051208	sequestering of calcium ion	-2.7695	0	3/137	CACNA1C,ITPR2,PLCZ1
1_Member	GO Biological Processes	GO:0046683	response to organophosphorus	-2.76047	0	3/138	ITPR2,PDE3A,ABCC9
1_Member	GO Biological Processes	GO:1903522	regulation of blood circulation	-2.75315	0	4/301	CACNA1C,ITPR2,ABCC9,SPX
1_Member	Reactome Gene Sets	R-HSA-5576891	Cardiac conduction	-2.75151	0	3/139	CACNA1C,ITPR2,ABCC9
1_Member	GO Biological Processes	GO:0098662	inorganic cation transmembrane transport	-2.7205	0	6/767	CACNA1C,ITPR2,KCNJ8,ABCC9,PLCZ1,SLC15A5
1_Member	GO Biological Processes	GO:0097553	calcium ion transmembrane import into cytosol	-2.68224	0	3/147	CACNA1C,ITPR2,PLCZ1
1_Member	GO Biological Processes	GO:0061337	cardiac conduction	-2.67386	0	3/148	CACNA1C,ITPR2,ABCC9
1_Member	GO Biological Processes	GO:0014074	response to purine-containing compound	-2.63287	0	3/153	ITPR2,PDE3A,ABCC9
1_Member	GO Biological Processes	GO:0007204	positive regulation of cytosolic calcium ion concentration	-2.59875	0	4/332	CACNA1C,IAPP,ITPR2,PLCZ1
1_Member	GO Biological Processes	GO:0060402	calcium ion transport into cytosol	-2.53267	0	3/166	CACNA1C,ITPR2,PLCZ1
1_Member	GO Biological Processes	GO:0060401	cytosolic calcium ion transport	-2.43381	0	3/180	CACNA1C,ITPR2,PLCZ1
1_Member	KEGG Pathway	hsa04020	Calcium signaling pathway	-2.42036	0	3/182	CACNA1C,ITPR2,PLCZ1
1_Member	GO Biological Processes	GO:0051480	regulation of cytosolic calcium ion concentration	-2.41766	0	4/373	CACNA1C,IAPP,ITPR2,PLCZ1
1_Member	GO Biological Processes	GO:0044057	regulation of system process	-2.3959	0	5/617	CACNA1C,ITPR2,PTPRO,ABCC9,SPX
1_Member	GO Biological Processes	GO:0035637	multicellular organismal signaling	-2.27054	0	3/206	CACNA1C,ITPR2,ABCC9
1_Member	GO Biological Processes	GO:0055065	metal ion homeostasis	-2.25085	0	5/668	CACNA1C,IAPP,ITPR2,SPX,PLCZ1
1_Member	GO Biological Processes	GO:0019932	second-messenger-mediated signaling	-2.14861	0	4/445	CACNA1C,IAPP,ITPR2,PDE3A
1_Member	GO Biological Processes	GO:0006874	cellular calcium ion homeostasis	-2.06044	0	4/472	CACNA1C,IAPP,ITPR2,PLCZ1
1_Member	GO Biological Processes	GO:0055080	cation homeostasis	-2.04834	0	5/748	CACNA1C,IAPP,ITPR2,SPX,PLCZ1
1_Member	GO Biological Processes	GO:0055074	calcium ion homeostasis	-2.02312	0	4/484	CACNA1C,IAPP,ITPR2,PLCZ1
1_Member	GO Biological Processes	GO:0098771	inorganic ion homeostasis	-2.02257	0	5/759	CACNA1C,IAPP,ITPR2,SPX,PLCZ1
2_Summary	GO Biological Processes	GO:0006936	muscle contraction	-3.43536	0	5/359	CACNA1C,CALD1,KCNJ8,SSPN,SPX
2_Member	GO Biological Processes	GO:0006936	muscle contraction	-3.43536	0	5/359	CACNA1C,CALD1,KCNJ8,SSPN,SPX
2_Member	GO Biological Processes	GO:0003012	muscle system process	-2.94146	0	5/462	CACNA1C,CALD1,KCNJ8,SSPN,SPX
3_Summary	KEGG Pathway	hsa04922	Glucagon signaling pathway	-3.1267	0	3/103	GYS2,ITPR2,LDHB
3_Member	KEGG Pathway	hsa04922	Glucagon signaling pathway	-3.1267	0	3/103	GYS2,ITPR2,LDHB
4_Summary	GO Biological Processes	GO:0031333	negative regulation of protein complex assembly	-2.67386	0	3/148	EPS8,IAPP,CAPZA3
4_Member	GO Biological Processes	GO:0031333	negative regulation of protein complex assembly	-2.67386	0	3/148	EPS8,IAPP,CAPZA3
4_Member	GO Biological Processes	GO:1902904	negative regulation of supramolecular fiber organization	-2.63287	0	3/153	EPS8,IAPP,CAPZA3
5_Summary	GO Biological Processes	GO:0015718	monocarboxylic acid transport	-2.51075	0	3/169	SLCO1A2,SLCO1C1,SPX
5_Member	GO Biological Processes	GO:0015718	monocarboxylic acid transport	-2.51075	0	3/169	SLCO1A2,SLCO1C1,SPX
6_Summary	GO Biological Processes	GO:0009566	fertilization	-2.4137	0	3/183	IRAG2,INTS13,PLCZ1
6_Member	GO Biological Processes	GO:0009566	fertilization	-2.4137	0	3/183	IRAG2,INTS13,PLCZ1
7_Summary	Reactome Gene Sets	R-HSA-1483257	Phospholipid metabolism	-2.23605	0	3/212	PIK3C2G,PLEKHA5,CHPT1
7_Member	Reactome Gene Sets	R-HSA-1483257	Phospholipid metabolism	-2.23605	0	3/212	PIK3C2G,PLEKHA5,CHPT1
8_Summary	GO Biological Processes	GO:0071560	cellular response to transforming growth factor beta stimulus	-2.05413	0	3/247	PDE3A,SOX5,STRAP
8_Member	GO Biological Processes	GO:0071560	cellular response to transforming growth factor beta stimulus	-2.05413	0	3/247	PDE3A,SOX5,STRAP
8_Member	GO Biological Processes	GO:0071559	response to transforming growth factor beta	-2.02583	0	3/253	PDE3A,SOX5,STRAP
