# Supplementary material for: Genetic variations for the eggshell crystal structure revealed by genome-wide association study in chickens
Source: BMC Genomics. 2021 Nov 2;22:786. doi: 10.1186/s12864-021-08103-1 (PMC8565016; doi:10.1186/s12864-021-08103-1)
Supplement: Supplementary file 2 — Additional file 2. [file 12864_2021_8103_MOESM2_ESM.xls]

## Sheet: A1
Table S1. Genome wide association analysis of the individual intensity (A1).
The genome-wide significant threshold P-value were 8.57E-07.
The suggestive significant threshold P-value were 1.71E-05.
chr	Variant name	rs ID	ps	n_miss	allele1	allele0	af	beta	se	l_remle	p_wald	trait
3	AX-76508431	rs316353320	56114895	0	T	C	0.245	22.2166	4.52479	0.274319	1.10335e-06	A1
3	AX-76508333	rs16283703	56079997	0	G	T	0.196	23.4999	5.30444	0.338414	1.07167e-05	A1
2	AX-80816865	rs314586145	134908224	0	T	A	0.413	-17.6387	3.98812	0.380481	1.10825e-05	A1
3	AX-76509943	rs317532490	56959930	0	G	A	0.378	-18.7682	4.24389	0.32854	1.11032e-05	A1
3	AX-76518384	rs312877811	60715120	0	T	C	0.298	19.2922	4.39032	0.30654	1.26043e-05	A1
3	AX-76509259	rs316392866	56665160	0	A	G	0.285	19.2074	4.37744	0.272442	1.29746e-05	A1
6	AX-76915699	rs316218375	19297171	0	T	C	0.087	-28.7613	6.59848	0.315724	1.47753e-05	A1
5	AX-76814401	rs316028612	29394514	0	G	A	0.165	21.9689	5.0574	0.329756	1.57879e-05	A1
5	AX-76814526	rs316340297	29451738	0	G	A	0.165	21.9689	5.0574	0.329756	1.57879e-05	A1
5	AX-76814528	rs318086967	29453211	0	A	G	0.165	21.9689	5.0574	0.329756	1.57879e-05	A1
5	AX-76814257	rs315279330	29330727	0	G	A	0.212	20.6332	4.75507	0.243537	1.61216e-05	A1
6	AX-76915691	rs14581366	19294006	0	G	A	0.092	-27.8168	6.42261	0.311891	1.67148e-05	A1
6	AX-76915695	rs16551448	19295162	0	A	G	0.092	-27.8168	6.42261	0.311891	1.67148e-05	A1

## Sheet: A2
Table S1. Genome wide association analysis of the individual intensity (A2).
The genome-wide significant threshold P-value were 8.57E-07.
The suggestive significant threshold P-value were 1.71E-05.
chr	Variant name	rs ID	ps	n_miss	allele1	allele0	af	beta	se	l_remle	p_wald	trait
6	AX-76915699	rs316218375	19297171	0	T	C	0.087	-0.454483	0.0964007	0.331864	2.85525e-06	A2
6	AX-76915691	rs14581366	19294006	0	G	A	0.092	-0.438196	0.0938057	0.324847	3.50718e-06	A2
6	AX-76915695	rs16551448	19295162	0	A	G	0.092	-0.438196	0.0938057	0.324847	3.50718e-06	A2
6	AX-76914676	rs315802282	18901717	0	C	T	0.087	-0.438121	0.0952557	0.329803	4.91995e-06	A2
6	AX-76915991	rs314224514	19415463	0	G	A	0.087	-0.444698	0.0967713	0.330183	5.01464e-06	A2
6	AX-76916051	rs316355129	19438304	0	C	T	0.088	-0.438222	0.0959531	0.331532	5.72161e-06	A2
6	AX-76914288	rs312822300	18764632	0	A	G	0.087	-0.432164	0.0954081	0.331866	6.80395e-06	A2
3	AX-76508431	rs316353320	56114895	0	T	C	0.245	0.300719	0.0664901	0.313546	7.02297e-06	A2
3	AX-76495638	rs317446616	5029560	0	C	T	0.062	-0.469381	0.103893	0.479038	7.18188e-06	A2
6	AX-76920038	rs313308902	21070589	0	C	A	0.116	-0.396673	0.0882796	0.442817	8.03838e-06	A2
6	AX-76915462	rs16551363	19204150	0	T	C	0.085	-0.425604	0.0973558	0.332626	1.39505e-05	A2
2	AX-80816865	rs314586145	134908224	0	T	A	0.413	-0.254711	0.0585052	0.413542	1.51173e-05	A2
6	AX-76915144	rs312396679	19077280	0	C	T	0.087	-0.421166	0.0972546	0.33086	1.67531e-05	A2
6	AX-76915178	rs316164136	19089014	0	T	C	0.087	-0.421166	0.0972546	0.33086	1.67531e-05	A2
6	AX-76915306	rs316205467	19143738	0	C	T	0.087	-0.421166	0.0972546	0.33086	1.67531e-05	A2

## Sheet: A3
Table S1. Genome wide association analysis of the individual intensity (A3).
The genome-wide significant threshold P-value were 8.57E-07.
The suggestive significant threshold P-value were 1.71E-05.
chr	Variant name	rs ID	ps	n_miss	allele1	allele0	af	beta	se	l_remle	p_wald	trait
2	AX-76045501	rs317149038	16067338	0	C	T	0.046	2803.56	602.913	0.282181	3.8692e-06	A3
2	AX-76045642	rs14143938	16149761	0	T	C	0.046	2803.56	602.913	0.282181	3.8692e-06	A3
4	AX-76696656	rs316102374	5790245	0	G	A	0.077	-2270.23	498.616	0.139895	6.09184e-06	A3
1	AX-75487263	rs317043147	60382360	0	A	C	0.47	-1199.46	266.541	0.10415	7.778e-06	A3
1	AX-75487082	rs312728096	60289443	0	T	G	0.515	1190.91	265.128	0.103911	8.07853e-06	A3
1	AX-75486915	rs313125977	60198040	0	G	A	0.463	-1178.01	263.416	0.101137	8.84284e-06	A3
1	AX-75486977	rs15286292	60232922	0	A	G	0.526	1185.6	265.365	0.0986384	9.01662e-06	A3
25	AX-76325555	rs314562164	153988	0	A	G	0.389	-1146.13	258.753	0.274464	1.07332e-05	A3
1	AX-80887804	rs15286243	60218631	0	G	C	0.458	-1141.3	259.737	0.0935125	1.25919e-05	A3
1	AX-75493767	rs315163830	63546166	0	G	A	0.493	1148.54	264.816	0.0830103	1.62424e-05	A3
1	AX-75492446	rs315735990	62898857	0	A	G	0.479	1171.72	270.389	0.11781	1.65078e-05	A3

## Sheet: A4
Table S1. Genome wide association analysis of the individual intensity (A4).
The genome-wide significant threshold P-value were 8.57E-07.
The suggestive significant threshold P-value were 1.71E-05.
No genome wide and suggestive significant SNP.

## Sheet: A5
Table S1. Genome wide association analysis of the individual intensity (A5).
The genome-wide significant threshold P-value were 8.57E-07.
The suggestive significant threshold P-value were 1.71E-05.
chr	Variant name	rs ID	ps	n_miss	allele1	allele0	af	beta	se	l_remle	p_wald	trait
2	AX-76060439	rs313722133	24644495	0	T	C	0.202	-3405.37	753.467	0.115713	7.11047e-06	A5

## Sheet: A6
Table S1. Genome wide association analysis of the individual intensity (A6).
The genome-wide significant threshold P-value were 8.57E-07.
The suggestive significant threshold P-value were 1.71E-05.
chr	Variant name	rs ID	ps	n_miss	allele1	allele0	af	beta	se	l_remle	p_wald	trait
1	AX-75499168	rs314461194	66032756	0	T	C	0.461	-3710	640	0.457	9.9e-09	A6
1	AX-75498685	rs314549361	65815578	0	A	G	0.462	-3720	643	0.463	1.09e-08	A6
1	AX-75499077	rs312893574	65998736	0	A	G	0.462	-3690	640	0.457	1.18e-08	A6
1	AX-75498993	rs317999764	65951639	0	C	T	0.523	3640	635	0.474	1.44e-08	A6
1	AX-75499093	rs315817599	66004127	0	A	G	0.536	3640	638	0.463	1.65e-08	A6
1	AX-75498008	rs314755275	65508958	0	G	A	0.442	-3640	642	0.496	1.99e-08	A6
1	AX-75499195	rs15299263	66045323	0	A	G	0.462	-3630	641	0.456	2.02e-08	A6
1	AX-75498961	rs315028984	65934622	0	G	A	0.524	3610	638	0.477	2.06e-08	A6
1	AX-80894399	rs314214559	65959823	0	G	C	0.524	3610	638	0.477	2.06e-08	A6
1	AX-75498201	rs13879631	65601004	0	T	C	0.443	-3650	644	0.499	2.1e-08	A6
1	AX-75498214	rs313178608	65606226	0	T	C	0.443	-3650	644	0.499	2.1e-08	A6
1	AX-75498017	rs15297968	65515004	0	T	C	0.442	-3630	644	0.497	2.41e-08	A6
1	AX-75498031	rs13879558	65521525	0	A	C	0.442	-3630	644	0.497	2.41e-08	A6
1	AX-75498048	rs313798706	65529004	0	T	C	0.442	-3630	644	0.497	2.41e-08	A6
1	AX-75498079	rs317013427	65544577	0	G	A	0.442	-3630	644	0.497	2.41e-08	A6
1	AX-75498080	rs312503789	65545044	0	T	G	0.442	-3630	644	0.497	2.41e-08	A6
1	AX-75498091	rs317271503	65549996	0	T	C	0.442	-3630	644	0.497	2.41e-08	A6
1	AX-75498109	rs318192685	65558759	0	T	C	0.442	-3630	644	0.497	2.41e-08	A6
1	AX-75498128	rs317197371	65568098	0	T	C	0.442	-3630	644	0.497	2.41e-08	A6
1	AX-75498146	rs15298175	65578500	0	T	C	0.442	-3630	644	0.497	2.41e-08	A6
1	AX-80834111	rs313003853	65585100	0	G	C	0.442	-3620	643	0.499	2.45e-08	A6
1	AX-75497982	rs312746495	65495854	0	G	A	0.44	-3600	640	0.487	2.48e-08	A6
1	AX-75498401	rs15298524	65689597	0	C	T	0.442	-3630	647	0.49	2.82e-08	A6
1	AX-75498407	rs314238445	65692509	0	A	G	0.442	-3630	647	0.49	2.82e-08	A6
1	AX-75498371	rs312991679	65678784	0	T	C	0.441	-3620	647	0.492	2.96e-08	A6
1	AX-75498340	rs316738694	65667053	0	C	A	0.442	-3610	646	0.488	3.03e-08	A6
1	AX-75498358	rs315549239	65674415	0	C	T	0.442	-3610	646	0.488	3.03e-08	A6
1	AX-75498184	rs13658080	65595890	0	G	A	0.441	-3570	640	0.496	3.29e-08	A6
1	AX-75497900	rs14837948	65457210	0	T	C	0.44	-3570	641	0.489	3.37e-08	A6
1	AX-75497939	rs312638925	65476702	0	T	C	0.44	-3570	641	0.489	3.37e-08	A6
1	AX-75497944	rs13879492	65477761	0	G	A	0.44	-3570	641	0.489	3.37e-08	A6
1	AX-75497951	rs313922305	65483666	0	C	A	0.44	-3570	641	0.489	3.37e-08	A6
1	AX-75497985	rs316942643	65497395	0	C	A	0.44	-3570	641	0.489	3.37e-08	A6
1	AX-75499251	rs313670833	66070462	0	G	A	0.538	3570	643	0.456	3.71e-08	A6
1	AX-75499197	rs314456013	66045718	0	G	T	0.537	3550	640	0.461	3.73e-08	A6
1	AX-75498647	rs314157057	65800769	0	A	G	0.442	-3590	649	0.488	4.24e-08	A6
1	AX-75499262	rs317815438	66073544	0	A	G	0.532	3550	644	0.454	4.65e-08	A6
1	AX-75498510	rs313574325	65735450	0	T	G	0.442	-3580	649	0.489	4.7e-08	A6
1	AX-75498834	rs317192485	65881806	0	C	A	0.442	-3550	646	0.489	5.12e-08	A6
1	AX-75498852	rs317180741	65891294	0	T	C	0.442	-3550	646	0.489	5.12e-08	A6
1	AX-75497805	rs318006266	65412889	0	C	T	0.441	-3530	642	0.487	5.3e-08	A6
1	AX-75497850	rs15297593	65430382	0	C	T	0.441	-3530	642	0.487	5.3e-08	A6
1	AX-80756953	rs316868864	65678981	0	C	G	0.442	-3540	646	0.497	5.44e-08	A6
1	AX-75498296	rs13879664	65645892	0	C	T	0.443	-3530	645	0.493	5.57e-08	A6
1	AX-75498302	rs316614857	65648838	0	C	T	0.443	-3530	645	0.493	5.57e-08	A6
1	AX-75498366	rs15298492	65677798	0	G	A	0.443	-3530	645	0.493	5.57e-08	A6
1	AX-75498789	rs13879855	65859147	0	G	A	0.545	3530	645	0.508	6.19e-08	A6
1	AX-75499990	rs314590045	66382011	0	T	G	0.535	3530	647	0.464	6.33e-08	A6
1	AX-75498240	rs15298314	65620033	0	A	C	0.442	-3510	643	0.507	6.39e-08	A6
1	AX-75498620	rs15298676	65790076	0	T	C	0.444	-3530	646	0.492	6.52e-08	A6
1	AX-75499247	rs313399567	66067547	0	A	G	0.536	3500	642	0.461	6.78e-08	A6
1	AX-75499263	rs13880026	66074096	0	T	C	0.536	3500	642	0.461	6.78e-08	A6
1	AX-75499275	rs312917844	66078600	0	C	T	0.536	3500	642	0.461	6.78e-08	A6
1	AX-75498437	rs13879715	65708667	0	A	G	0.444	-3520	648	0.498	7.5e-08	A6
1	AX-75498658	rs312608220	65805416	0	C	T	0.443	-3510	648	0.493	7.79e-08	A6
1	AX-75499502	rs317250987	66176862	0	A	G	0.462	-3480	643	0.457	8.4e-08	A6
1	AX-75498865	rs316688415	65897137	0	T	C	0.445	-3480	644	0.498	8.43e-08	A6
1	AX-75498849	rs313618269	65890020	0	T	G	0.546	3470	643	0.515	9.03e-08	A6
1	AX-77277804	#N/A	65395978	0	G	A	0.44	-3460	642	0.482	9.21e-08	A6
1	AX-80908730	rs313475466	65396894	0	A	T	0.44	-3460	642	0.482	9.21e-08	A6
1	AX-75498859	rs312660760	65894196	0	C	T	0.443	-3470	645	0.494	9.32e-08	A6
1	AX-75498526	rs313889350	65744890	0	G	A	0.545	3480	646	0.51	9.58e-08	A6
1	AX-75498703	rs318185317	65820757	0	G	A	0.443	-3480	647	0.495	9.84e-08	A6
1	AX-75498714	rs315295391	65824568	0	T	C	0.443	-3480	647	0.495	9.84e-08	A6
1	AX-75498727	rs318182434	65828551	0	G	A	0.443	-3480	647	0.495	9.84e-08	A6
1	AX-75498862	rs314533153	65895106	0	T	C	0.443	-3460	645	0.492	1.05e-07	A6
1	AX-75498800	rs316721036	65865169	0	T	C	0.546	3440	643	0.509	1.1e-07	A6
1	AX-75498851	rs316020447	65891234	0	A	G	0.546	3440	643	0.509	1.1e-07	A6
1	AX-75498853	rs312665342	65891488	0	T	C	0.546	3440	643	0.509	1.1e-07	A6
1	AX-75498434	rs317059468	65706913	0	A	C	0.443	-3460	648	0.496	1.15e-07	A6
1	AX-75497830	rs312653027	65423164	0	C	T	0.443	-3430	642	0.489	1.22e-07	A6
1	AX-75498759	rs318197780	65845940	0	A	G	0.455	-3430	644	0.522	1.25e-07	A6
1	AX-75497702	rs317025978	65369528	0	C	T	0.441	-3420	642	0.483	1.26e-07	A6
1	AX-75498798	rs313817094	65864209	0	T	C	0.545	3400	641	0.516	1.49e-07	A6
1	AX-75498968	rs13879918	65939907	0	G	A	0.442	-3420	645	0.49	1.5e-07	A6
1	AX-75497559	rs13879272	65303816	0	A	G	0.442	-3400	641	0.482	1.51e-07	A6
1	AX-75497647	rs14837805	65346930	0	T	C	0.442	-3400	641	0.482	1.51e-07	A6
1	AX-75498561	rs314853018	65760440	0	C	T	0.546	3420	645	0.503	1.53e-07	A6
1	AX-75499460	rs314078322	66158451	0	C	A	0.462	-3390	643	0.462	1.69e-07	A6
1	AX-75498472	rs14838262	65721212	0	C	T	0.544	3400	645	0.514	1.7e-07	A6
1	AX-75498521	rs317798017	65741704	0	A	G	0.544	3400	645	0.514	1.7e-07	A6
1	AX-75498529	rs316376440	65746504	0	C	T	0.514	3410	647	0.521	1.77e-07	A6
1	AX-75498749	rs314034860	65841622	0	A	G	0.545	3390	645	0.517	1.82e-07	A6
1	AX-75497538	rs14837734	65297331	0	C	T	0.441	-3360	640	0.477	1.89e-07	A6
1	AX-75497713	rs13657966	65372700	0	C	T	0.44	-3380	642	0.481	1.9e-07	A6
1	AX-75497503	rs314079127	65281397	0	A	G	0.442	-3360	640	0.482	1.92e-07	A6
1	AX-75498746	rs317733946	65839508	0	G	A	0.545	3380	645	0.515	1.93e-07	A6
1	AX-75498751	rs15298757	65842323	0	A	G	0.545	3380	645	0.515	1.93e-07	A6
1	AX-75498766	rs313208694	65849076	0	A	G	0.545	3380	645	0.515	1.93e-07	A6
1	AX-75498775	rs15298805	65853516	0	G	A	0.545	3380	645	0.515	1.93e-07	A6
1	AX-75498801	rs313922191	65865496	0	G	T	0.545	3370	642	0.514	1.93e-07	A6
1	AX-75498804	rs316381240	65868415	0	G	A	0.545	3370	642	0.514	1.93e-07	A6
1	AX-80995422	rs317992840	65370449	0	T	A	0.439	-3380	643	0.48	1.96e-07	A6
1	AX-75489548	rs315246860	61494270	0	A	G	0.459	-3280	627	0.395	2.14e-07	A6
1	AX-75497725	rs14837849	65378080	0	T	C	0.442	-3370	643	0.487	2.15e-07	A6
1	AX-75491263	rs314736732	62309662	0	C	T	0.446	-3240	620	0.39	2.21e-07	A6
1	AX-75490466	rs316292016	61947016	0	G	T	0.452	-3240	622	0.387	2.4e-07	A6
1	AX-75489981	rs312935179	61703984	0	C	A	0.459	-3250	624	0.392	2.49e-07	A6
1	AX-75499515	rs312336098	66182414	0	A	G	0.463	-3340	641	0.461	2.52e-07	A6
1	AX-75498830	rs13658203	65879472	0	G	A	0.546	3340	643	0.516	2.53e-07	A6
1	AX-75490191	rs316240764	61815396	0	T	C	0.449	-3200	616	0.381	2.59e-07	A6
1	AX-75498998	rs317616582	65955253	0	A	G	0.442	-3350	645	0.498	2.6e-07	A6
1	AX-75489135	rs315426793	61289292	0	C	T	0.461	-3230	623	0.392	2.62e-07	A6
1	AX-75499013	rs317704318	65963324	0	T	G	0.443	-3340	644	0.495	2.66e-07	A6
1	AX-75488194	rs312983082	60819065	0	T	G	0.453	-3230	623	0.403	2.67e-07	A6
1	AX-75498553	rs314138547	65754775	0	C	T	0.514	3340	645	0.514	2.82e-07	A6
1	AX-75488533	rs312398144	60975218	0	C	T	0.527	3210	621	0.41	2.92e-07	A6
1	AX-75488979	rs314948983	61200712	0	G	A	0.454	-3200	620	0.385	2.99e-07	A6
1	AX-75497463	rs314325880	65265856	0	C	T	0.528	3320	644	0.481	3.21e-07	A6
1	AX-75497474	rs13879248	65269762	0	G	A	0.528	3320	644	0.481	3.21e-07	A6
1	AX-75490399	rs14834750	61916691	0	C	A	0.455	-3210	624	0.389	3.22e-07	A6
1	AX-80941870	rs318102675	63956414	0	G	C	0.462	-3230	629	0.408	3.49e-07	A6
1	AX-75498747	rs15298747	65840993	0	C	A	0.545	3310	646	0.515	3.57e-07	A6
1	AX-80760720	rs316334991	66379322	0	A	T	0.463	-3290	642	0.462	3.59e-07	A6
1	AX-75488163	rs312464552	60804920	0	G	A	0.452	-3180	621	0.403	3.81e-07	A6
1	AX-75497748	rs316734946	65391659	0	T	C	0.544	3310	647	0.52	3.92e-07	A6
1	AX-75499153	rs312349533	66027503	0	A	G	0.439	-3300	645	0.489	3.95e-07	A6
1	AX-75497411	rs314985445	65238478	0	C	T	0.442	-3270	640	0.475	4.19e-07	A6
1	AX-75497418	rs314068565	65242610	0	C	T	0.442	-3270	640	0.475	4.19e-07	A6
1	AX-75497421	rs13879232	65244303	0	A	G	0.442	-3270	640	0.475	4.19e-07	A6
1	AX-75489101	rs314199637	61270082	0	C	T	0.528	3190	625	0.416	4.26e-07	A6
1	AX-75487871	rs314218674	60678844	0	G	A	0.444	-3150	617	0.392	4.31e-07	A6
1	AX-75499041	rs316192115	65979184	0	G	A	0.443	-3280	644	0.499	4.36e-07	A6
1	AX-75490343	rs314685327	61888052	0	A	G	0.456	-3160	622	0.394	4.55e-07	A6
1	AX-75499991	rs314972632	66382040	0	G	T	0.535	3260	643	0.454	4.9e-07	A6
1	AX-77284820	#N/A	61253653	0	T	C	0.527	3160	623	0.413	4.98e-07	A6
1	AX-75489099	rs315376100	61266191	0	C	T	0.527	3160	623	0.413	4.98e-07	A6
1	AX-75489120	rs14834051	61280268	0	C	T	0.527	3160	623	0.413	4.98e-07	A6
1	AX-75491361	rs14835230	62357034	0	C	T	0.454	-3180	627	0.409	4.99e-07	A6
1	AX-75487892	rs313833099	60687547	0	G	A	0.452	-3150	622	0.402	5.07e-07	A6
1	AX-75487986	rs313181139	60726680	0	G	A	0.452	-3150	622	0.402	5.07e-07	A6
1	AX-75488326	rs314360808	60873707	0	A	G	0.453	-3150	623	0.4	5.15e-07	A6
1	AX-75488329	rs314202415	60876248	0	C	T	0.453	-3150	623	0.4	5.15e-07	A6
1	AX-75492640	rs14835865	62992869	0	T	C	0.441	-3170	627	0.391	5.21e-07	A6
1	AX-75487959	rs312318697	60714475	0	G	A	0.451	-3130	620	0.401	5.32e-07	A6
1	AX-75488794	rs14833862	61107904	0	G	A	0.461	-3140	624	0.396	5.9e-07	A6
1	AX-75488808	rs316788475	61115309	0	A	G	0.461	-3140	624	0.396	5.9e-07	A6
1	AX-75488869	rs314937108	61147940	0	T	C	0.465	-3120	620	0.406	6.05e-07	A6
1	AX-75490174	rs316324927	61808228	0	G	T	0.458	-3120	619	0.395	6.08e-07	A6
1	AX-75499024	rs14838573	65969923	0	G	A	0.454	-3220	641	0.516	6.08e-07	A6
1	AX-75487718	rs315180470	60608203	0	G	A	0.523	3110	621	0.413	6.4e-07	A6
1	AX-75492286	rs14835748	62829145	0	A	G	0.444	-3140	627	0.4	6.52e-07	A6
1	AX-75487801	rs14833404	60646439	0	C	T	0.523	3120	622	0.418	6.61e-07	A6
1	AX-75489254	rs315771606	61341835	0	A	G	0.531	3150	629	0.428	6.66e-07	A6
1	AX-75488806	rs313876651	61114014	0	A	G	0.461	-3120	622	0.397	6.7e-07	A6
1	AX-75497182	rs315142215	65134530	0	G	T	0.528	3220	644	0.473	6.73e-07	A6
1	AX-75497204	rs314018522	65145031	0	C	A	0.528	3220	644	0.473	6.73e-07	A6
1	AX-75488850	rs316156665	61139525	0	C	T	0.462	-3130	625	0.396	6.82e-07	A6
1	AX-75488854	rs316002512	61141314	0	A	G	0.527	3130	625	0.415	6.87e-07	A6
1	AX-75486835	rs314049197	60160162	0	T	G	0.397	-3120	625	0.438	7.61e-07	A6
1	AX-75491050	rs14835070	62224115	0	C	T	0.432	-3050	612	0.4	7.79e-07	A6
1	AX-75489266	rs13876105	61347231	0	A	C	0.464	-3110	625	0.414	7.81e-07	A6
1	AX-77276442	#N/A	62374507	0	T	C	0.431	-3060	614	0.401	7.85e-07	A6
1	AX-75499211	rs313794943	66051156	0	C	T	0.442	-3210	646	0.498	7.95e-07	A6
1	AX-80991505	rs314642824	60693868	0	A	T	0.454	-3080	620	0.402	8e-07	A6
1	AX-75487321	rs313169906	60410148	0	A	G	0.426	-3130	629	0.394	8.06e-07	A6
1	AX-75497178	rs14837554	65131561	0	T	C	0.441	-3180	641	0.469	8.21e-07	A6
1	AX-75497199	rs313500469	65142829	0	T	C	0.441	-3180	641	0.469	8.21e-07	A6
1	AX-75488985	rs316307403	61204765	0	C	T	0.527	3110	626	0.419	8.34e-07	A6
1	AX-75497329	rs317160462	65204680	0	T	C	0.527	3190	643	0.479	8.49e-07	A6
1	AX-75497289	rs315065929	65185747	0	A	G	0.442	-3180	640	0.473	8.52e-07	A6
1	AX-75497290	rs312738495	65186203	0	A	G	0.442	-3180	640	0.473	8.52e-07	A6
1	AX-75497306	rs314418943	65193520	0	T	C	0.442	-3180	640	0.473	8.52e-07	A6
1	AX-75497309	rs313186424	65195402	0	A	G	0.442	-3180	640	0.473	8.52e-07	A6
1	AX-75494378	rs316685129	63840906	0	G	A	0.526	3160	637	0.438	8.55e-07	A6
1	AX-75497319	rs14837622	65199288	0	T	C	0.442	-3170	639	0.475	8.56e-07	A6
1	AX-75489014	rs312690113	61221378	0	T	G	0.526	3100	625	0.417	8.63e-07	A6
1	AX-75499183	rs317184693	66037648	0	A	G	0.44	-3210	648	0.504	8.77e-07	A6
1	AX-75489894	rs315924361	61664033	0	C	T	0.527	3090	624	0.411	8.82e-07	A6
1	AX-75489910	rs314239844	61673779	0	T	C	0.527	3090	624	0.411	8.82e-07	A6
1	AX-75489916	rs318147047	61678588	0	A	G	0.527	3090	624	0.411	8.82e-07	A6
1	AX-75499208	rs15299283	66050566	0	A	G	0.441	-3200	647	0.498	8.85e-07	A6
1	AX-80821664	rs314845060	66108684	0	C	G	0.44	-3220	650	0.493	8.99e-07	A6
1	AX-75499349	rs315179918	66115114	0	A	C	0.44	-3220	650	0.493	8.99e-07	A6
1	AX-75489092	rs14834035	61263234	0	A	G	0.527	3090	624	0.413	9.16e-07	A6
1	AX-75492485	rs13877596	62914346	0	T	C	0.423	-3100	628	0.427	9.22e-07	A6
1	AX-75489277	rs14834144	61353278	0	G	T	0.465	-3090	625	0.417	9.75e-07	A6
1	AX-75489312	rs317698996	61368938	0	T	C	0.465	-3090	625	0.417	9.75e-07	A6
1	AX-75499028	rs316787899	65971873	0	A	G	0.455	-3160	641	0.52	9.8e-07	A6
1	AX-75488371	rs316680388	60898774	0	T	C	0.521	3100	630	0.424	9.9e-07	A6
1	AX-75494431	rs313189621	63868560	0	A	G	0.463	-3090	628	0.408	1.01e-06	A6
1	AX-75494556	rs313289751	63926597	0	T	C	0.538	3100	630	0.419	1.02e-06	A6
1	AX-75492430	rs13877573	62895017	0	A	G	0.444	-3100	630	0.402	1.06e-06	A6
1	AX-75494554	rs314963824	63925133	0	G	T	0.537	3100	631	0.416	1.06e-06	A6
1	AX-80914542	rs313835461	63959009	0	G	C	0.537	3100	631	0.416	1.06e-06	A6
1	AX-75500394	rs314568218	66553398	0	C	T	0.444	-3190	650	0.5	1.1e-06	A6
1	AX-75489541	rs314067391	61487446	0	G	A	0.427	-3080	628	0.424	1.11e-06	A6
1	AX-75488011	rs13875428	60737538	0	G	A	0.409	-3100	633	0.393	1.13e-06	A6
1	AX-75488014	rs15287483	60738065	0	G	A	0.409	-3100	633	0.393	1.13e-06	A6
1	AX-80888887	rs313822026	60604387	0	C	G	0.522	3040	621	0.41	1.15e-06	A6
1	AX-75493737	rs317886931	63531113	0	G	A	0.447	-3120	637	0.434	1.16e-06	A6
1	AX-75492661	rs314433956	63002685	0	G	A	0.421	-3090	631	0.433	1.19e-06	A6
1	AX-75499961	rs312477236	66370298	0	A	G	0.445	-3160	645	0.504	1.19e-06	A6
1	AX-75500041	rs13658416	66407917	0	A	G	0.445	-3160	645	0.504	1.19e-06	A6
1	AX-75487731	rs14833357	60613324	0	G	T	0.524	3050	624	0.421	1.2e-06	A6
1	AX-80983753	rs317435237	55996448	0	G	C	0.452	-3080	629	0.463	1.23e-06	A6
1	AX-75489362	rs315447902	61395657	0	A	G	0.463	-3070	628	0.42	1.25e-06	A6
1	AX-75487589	rs316572726	60542981	0	G	A	0.523	3040	622	0.415	1.26e-06	A6
1	AX-75490168	rs315273703	61806199	0	G	A	0.467	-3050	625	0.426	1.26e-06	A6
1	AX-75488892	rs313549183	61159783	0	A	C	0.429	-3050	626	0.423	1.28e-06	A6
1	AX-75488018	rs313362189	60742277	0	C	T	0.417	-3100	637	0.402	1.3e-06	A6
1	AX-75496488	rs313110656	64835229	0	C	A	0.528	3120	641	0.449	1.34e-06	A6
1	AX-75496489	rs313499679	64835237	0	C	A	0.528	3120	641	0.449	1.34e-06	A6
1	AX-75499323	rs14838682	66104391	0	T	G	0.443	-3150	648	0.498	1.38e-06	A6
1	AX-75499337	rs313235467	66109498	0	C	T	0.443	-3150	648	0.498	1.38e-06	A6
1	AX-75493559	rs315311716	63434838	0	A	C	0.447	-3090	636	0.43	1.39e-06	A6
1	AX-75488178	rs14833584	60810053	0	A	G	0.468	-3060	630	0.436	1.4e-06	A6
1	AX-75493208	rs15293063	63260225	0	C	T	0.449	-3090	637	0.422	1.4e-06	A6
1	AX-75499246	rs313857923	66067454	0	A	G	0.442	-3150	648	0.497	1.41e-06	A6
1	AX-75488006	rs315276859	60732781	0	A	G	0.451	-3030	623	0.417	1.44e-06	A6
1	AX-75492754	rs15292422	63047821	0	T	C	0.448	-3070	631	0.413	1.44e-06	A6
1	AX-75499856	rs317528269	66322271	0	C	T	0.442	-3150	649	0.492	1.46e-06	A6
1	AX-75492689	rs313613793	63018908	0	T	C	0.42	-3060	632	0.44	1.51e-06	A6
1	AX-75492696	rs318166068	63022878	0	C	T	0.42	-3060	632	0.44	1.51e-06	A6
1	AX-75487569	rs316089237	60532010	0	G	A	0.455	-3020	623	0.407	1.55e-06	A6
1	AX-75489145	rs315938314	61293638	0	A	C	0.437	-3030	627	0.431	1.61e-06	A6
1	AX-80997673	rs314698402	62200318	0	T	A	0.487	3030	626	0.46	1.61e-06	A6
1	AX-75488207	rs316494520	60823934	0	T	C	0.417	-3020	625	0.432	1.62e-06	A6
1	AX-75489552	rs316675124	61495238	0	A	G	0.524	3030	628	0.433	1.63e-06	A6
1	AX-75493223	rs313861286	63269744	0	C	T	0.419	-3080	637	0.447	1.63e-06	A6
1	AX-75494370	rs314256877	63835463	0	G	T	0.445	-3070	636	0.421	1.66e-06	A6
1	AX-75482172	rs13872641	57969079	0	C	T	0.452	-3020	627	0.463	1.68e-06	A6
1	AX-80902497	rs317663720	61451632	0	C	G	0.526	3020	626	0.431	1.68e-06	A6
1	AX-75496867	rs13820682	64987980	0	C	T	0.527	3090	642	0.46	1.7e-06	A6
1	AX-80794823	rs314755201	65012889	0	G	C	0.527	3090	642	0.46	1.7e-06	A6
1	AX-75496948	rs13879185	65020771	0	C	A	0.527	3090	642	0.46	1.7e-06	A6
1	AX-75496950	rs313674391	65020907	0	T	C	0.527	3090	642	0.46	1.7e-06	A6
1	AX-75496979	rs315527967	65033800	0	T	C	0.527	3090	642	0.46	1.7e-06	A6
1	AX-75488822	rs13875838	61124573	0	G	A	0.467	-2990	621	0.412	1.71e-06	A6
1	AX-75492045	rs14835629	62719311	0	A	G	0.424	-3030	629	0.44	1.71e-06	A6
1	AX-80928623	rs314623949	61374464	0	C	G	0.523	3020	626	0.437	1.72e-06	A6
1	AX-75489326	rs316621915	61378501	0	T	C	0.523	3020	626	0.437	1.72e-06	A6
1	AX-75490942	rs13656955	62173446	0	C	T	0.484	3060	636	0.473	1.78e-06	A6
1	AX-75490947	rs14835025	62175980	0	C	T	0.484	3060	636	0.473	1.78e-06	A6
1	AX-75491022	rs313108307	62210316	0	T	C	0.484	3060	636	0.473	1.78e-06	A6
1	AX-75488863	rs315845833	61144106	0	C	T	0.463	-3040	633	0.454	1.79e-06	A6
1	AX-75488867	rs318231930	61146506	0	G	A	0.463	-3040	633	0.454	1.79e-06	A6
1	AX-77276440	#N/A	58415250	0	C	T	0.452	-3020	628	0.461	1.81e-06	A6
1	AX-75479153	rs317033329	56574291	0	T	G	0.453	-2980	621	0.435	1.85e-06	A6
1	AX-80754167	rs314674024	65110734	0	A	T	0.442	-3070	639	0.469	1.86e-06	A6
1	AX-75489542	rs15289154	61489447	0	C	T	0.428	-3020	628	0.427	1.87e-06	A6
1	AX-75495105	rs317121196	64193313	0	G	A	0.445	-3080	641	0.432	1.87e-06	A6
1	AX-75491424	rs313842277	62389545	0	T	C	0.484	3070	640	0.484	1.91e-06	A6
1	AX-75499411	rs13880109	66141862	0	C	T	0.44	-3120	650	0.494	1.91e-06	A6
1	AX-75495324	rs315155735	64297993	0	T	G	0.445	-3070	640	0.424	1.95e-06	A6
1	AX-75487117	rs314898843	60312843	0	A	G	0.518	3000	627	0.436	1.97e-06	A6
1	AX-75489564	rs315299962	61501237	0	C	T	0.468	-2980	621	0.422	1.97e-06	A6
1	AX-75489587	rs313012563	61512868	0	C	A	0.468	-2980	621	0.422	1.97e-06	A6
1	AX-80738571	rs316566873	61417251	0	T	A	0.526	3000	627	0.435	2.02e-06	A6
1	AX-75501729	rs13881024	67158910	0	G	A	0.458	-3070	642	0.53	2.02e-06	A6
1	AX-75489577	rs15289188	61510389	0	T	C	0.468	-2980	622	0.422	2.03e-06	A6
1	AX-75488128	rs315876100	60787131	0	T	C	0.52	3020	631	0.417	2.09e-06	A6
1	AX-80931339	rs312675675	65014651	0	T	A	0.527	3060	641	0.46	2.09e-06	A6
1	AX-75500841	rs13880663	66764440	0	G	A	0.535	3100	649	0.474	2.1e-06	A6
1	AX-75496726	rs315433980	64934275	0	A	G	0.526	3080	645	0.466	2.13e-06	A6
1	AX-75489649	rs317752026	61541636	0	C	T	0.469	-2970	622	0.421	2.14e-06	A6
1	AX-75496873	rs315609217	64991069	0	C	T	0.527	3060	642	0.459	2.14e-06	A6
1	AX-75495159	rs312562286	64213795	0	G	A	0.443	-3060	642	0.431	2.15e-06	A6
1	AX-75495162	rs13878630	64214330	0	A	G	0.443	-3060	642	0.431	2.15e-06	A6
1	AX-75495163	rs13878631	64214392	0	G	T	0.443	-3060	642	0.431	2.15e-06	A6
1	AX-75495167	rs312872559	64216738	0	C	A	0.443	-3060	642	0.431	2.15e-06	A6
1	AX-75495177	rs13657655	64221163	0	C	T	0.443	-3060	642	0.431	2.15e-06	A6
1	AX-75495179	rs314359563	64222954	0	A	G	0.443	-3060	642	0.431	2.15e-06	A6
1	AX-75495191	rs313084666	64229831	0	A	G	0.443	-3060	642	0.431	2.15e-06	A6
1	AX-75497189	rs314899949	65138448	0	T	G	0.442	-3080	644	0.467	2.15e-06	A6
1	AX-75488480	rs318201557	60953566	0	T	G	0.509	3000	629	0.447	2.18e-06	A6
1	AX-75487701	rs316336168	60598299	0	A	G	0.442	-3000	629	0.415	2.19e-06	A6
1	AX-75488894	rs15288318	61161671	0	C	T	0.441	-2990	626	0.442	2.19e-06	A6
1	AX-80794752	rs313811232	66122645	0	G	C	0.444	-3080	647	0.498	2.21e-06	A6
1	AX-75501771	rs15302036	67179769	0	T	C	0.459	-3080	645	0.548	2.21e-06	A6
1	AX-75488562	rs13875700	60989447	0	A	C	0.511	3000	630	0.443	2.22e-06	A6
1	AX-80963456	rs15287093	60540546	0	G	C	0.399	-3080	646	0.424	2.25e-06	A6
1	AX-75487751	rs315419198	60620038	0	C	T	0.442	-3000	630	0.42	2.27e-06	A6
1	AX-75495026	rs317270417	64156901	0	C	T	0.444	-3050	641	0.43	2.27e-06	A6
1	AX-75495075	rs316438082	64178384	0	G	A	0.444	-3050	641	0.43	2.27e-06	A6
1	AX-75489572	rs317482704	61506765	0	G	A	0.468	-2950	621	0.424	2.28e-06	A6
1	AX-75492718	rs312962121	63033140	0	C	T	0.44	-3000	630	0.408	2.35e-06	A6
1	AX-80965866	rs316923811	63037818	0	T	A	0.44	-3000	630	0.408	2.35e-06	A6
1	AX-75492877	rs315587858	63106168	0	A	C	0.44	-3000	630	0.408	2.35e-06	A6
1	AX-75492896	rs317732586	63113504	0	T	C	0.44	-3000	630	0.408	2.35e-06	A6
1	AX-80813592	rs14835993	63118358	0	T	A	0.44	-3000	630	0.408	2.35e-06	A6
1	AX-75489666	rs314821596	61547184	0	T	C	0.523	2970	626	0.429	2.42e-06	A6
1	AX-75489669	rs13656695	61548758	0	C	A	0.523	2970	626	0.429	2.42e-06	A6
1	AX-75489683	rs315312990	61556780	0	A	G	0.523	2970	626	0.429	2.42e-06	A6
1	AX-75496253	rs315480559	64735182	0	A	G	0.528	3050	642	0.455	2.44e-06	A6
1	AX-75496297	rs317523180	64759752	0	A	G	0.528	3050	642	0.455	2.44e-06	A6
1	AX-75493016	rs317433577	63171909	0	A	C	0.44	-3000	632	0.411	2.45e-06	A6
1	AX-75493017	rs312278028	63171963	0	C	T	0.44	-3000	632	0.411	2.45e-06	A6
1	AX-75493018	rs14836028	63172968	0	C	T	0.44	-3000	632	0.411	2.45e-06	A6
1	AX-75501948	rs316188225	67268747	0	G	T	0.5	3070	647	0.495	2.46e-06	A6
1	AX-75496378	rs314560489	64792304	0	T	C	0.527	3040	641	0.456	2.48e-06	A6
1	AX-75484332	rs13873475	58970876	0	G	A	0.456	-2990	630	0.458	2.49e-06	A6
1	AX-75494215	rs312685814	63755232	0	A	C	0.525	3030	639	0.446	2.49e-06	A6
1	AX-75494272	rs13878199	63787398	0	G	A	0.525	3030	639	0.446	2.49e-06	A6
1	AX-75494284	rs312341781	63792732	0	A	C	0.525	3030	639	0.446	2.49e-06	A6
1	AX-75496507	rs313936861	64843414	0	A	G	0.443	-3030	638	0.438	2.5e-06	A6
1	AX-75496907	rs317951301	65004894	0	T	C	0.527	3040	640	0.462	2.5e-06	A6
1	AX-75485786	rs315778836	59653080	0	A	G	0.47	-2990	630	0.448	2.51e-06	A6
1	AX-75497078	rs316659368	65080884	0	C	A	0.442	-3030	640	0.465	2.53e-06	A6
1	AX-75497085	rs312906209	65082178	0	T	C	0.442	-3030	640	0.465	2.53e-06	A6
1	AX-75497090	rs313644889	65085510	0	C	T	0.442	-3030	640	0.465	2.53e-06	A6
1	AX-80793446	rs317510691	64858184	0	A	T	0.442	-3030	639	0.437	2.54e-06	A6
1	AX-75482810	rs318204850	58286034	0	G	A	0.468	-3000	634	0.472	2.55e-06	A6
1	AX-80862061	rs313803840	63756664	0	G	C	0.526	3030	639	0.447	2.58e-06	A6
1	AX-75496660	rs314937800	64908188	0	T	G	0.527	3040	643	0.461	2.62e-06	A6
1	AX-75499695	rs15299661	66255829	0	C	A	0.441	-3060	648	0.492	2.63e-06	A6
1	AX-75488382	rs316866285	60905269	0	A	G	0.51	2980	629	0.443	2.64e-06	A6
1	AX-75488385	rs317924057	60906988	0	T	C	0.51	2980	629	0.443	2.64e-06	A6
1	AX-75488423	rs317415589	60928071	0	G	A	0.51	2980	629	0.443	2.64e-06	A6
1	AX-75488428	rs315638180	60930108	0	G	A	0.51	2980	629	0.443	2.64e-06	A6
1	AX-75488429	rs312937916	60930536	0	C	T	0.51	2980	629	0.443	2.64e-06	A6
1	AX-75488455	rs313784392	60941457	0	C	T	0.51	2980	629	0.443	2.64e-06	A6
1	AX-75489392	rs315345997	61410676	0	A	G	0.449	-2940	621	0.418	2.67e-06	A6
1	AX-75489405	rs315780133	61417714	0	A	G	0.449	-2940	621	0.418	2.67e-06	A6
1	AX-75488981	rs317360777	61201755	0	G	A	0.449	-2980	632	0.457	2.72e-06	A6
1	AX-75489071	rs316031918	61250095	0	T	C	0.449	-2960	627	0.45	2.72e-06	A6
1	AX-75489163	rs315057194	61301158	0	A	G	0.436	-2970	629	0.432	2.72e-06	A6
1	AX-75489695	rs317940030	61563163	0	C	A	0.464	-2950	625	0.417	2.72e-06	A6
1	AX-75494615	rs315989578	63954633	0	A	G	0.451	-2900	613	0.427	2.74e-06	A6
1	AX-75496020	rs13879021	64628007	0	C	T	0.443	-3040	645	0.441	2.79e-06	A6
1	AX-80810126	rs317160476	57979301	0	T	A	0.448	-2960	627	0.485	2.81e-06	A6
1	AX-75496304	rs312720983	64762549	0	T	G	0.442	-3010	640	0.441	2.85e-06	A6
1	AX-75494839	rs14836638	64060778	0	T	C	0.445	-3010	639	0.43	2.89e-06	A6
1	AX-75499553	rs13880157	66200997	0	C	T	0.443	-3050	648	0.499	2.89e-06	A6
1	AX-75489676	rs313521238	61552658	0	T	C	0.524	2950	626	0.428	2.94e-06	A6
1	AX-75494195	rs13878174	63744097	0	A	G	0.444	-2950	627	0.432	3.02e-06	A6
1	AX-75495681	rs315605902	64463116	0	G	A	0.443	-3020	643	0.442	3.05e-06	A6
1	AX-75492545	rs13657220	62946830	0	G	A	0.43	-2930	624	0.407	3.11e-06	A6
1	AX-75491056	rs314212858	62227392	0	T	C	0.419	-2940	626	0.424	3.15e-06	A6
1	AX-75480554	rs316417119	57219764	0	A	C	0.468	-2930	624	0.44	3.16e-06	A6
1	AX-75488063	rs316334865	60760441	0	T	C	0.511	2960	632	0.445	3.16e-06	A6
1	AX-75488076	rs318203061	60766479	0	A	G	0.511	2960	632	0.445	3.16e-06	A6
1	AX-75492975	rs15292692	63149638	0	A	G	0.448	-2970	634	0.426	3.18e-06	A6
1	AX-75492883	rs14835988	63108274	0	A	G	0.45	-2970	633	0.423	3.19e-06	A6
1	AX-75495466	rs315418448	64363166	0	T	C	0.526	3020	644	0.458	3.19e-06	A6
1	AX-75495472	rs317431488	64366959	0	A	G	0.526	3020	644	0.458	3.19e-06	A6
1	AX-75495499	rs315449771	64376345	0	G	T	0.526	3020	644	0.458	3.19e-06	A6
1	AX-75489800	rs312744122	61618394	0	T	C	0.523	2940	626	0.432	3.2e-06	A6
1	AX-75490050	rs316653073	61739958	0	T	G	0.444	-2980	635	0.441	3.22e-06	A6
1	AX-75480977	rs315639447	57400457	0	A	G	0.463	-2960	633	0.486	3.24e-06	A6
1	AX-75489765	rs317555759	61595661	0	A	G	0.523	2930	626	0.43	3.28e-06	A6
1	AX-75487547	rs14833224	60516026	0	T	C	0.433	-2950	631	0.43	3.3e-06	A6
1	AX-75496625	rs317451733	64893556	0	T	G	0.526	3010	643	0.46	3.32e-06	A6
1	AX-80863362	rs315035884	64897105	0	C	G	0.526	3010	643	0.46	3.32e-06	A6
1	AX-75491945	rs315979356	62670694	0	A	G	0.424	-2950	630	0.444	3.36e-06	A6
1	AX-80908452	rs314959387	60160759	0	A	T	0.502	2970	634	0.469	3.37e-06	A6
1	AX-75486841	rs313321302	60163758	0	A	G	0.502	2970	634	0.469	3.37e-06	A6
1	AX-75501628	rs314551852	67112411	0	T	C	0.461	-3040	649	0.548	3.41e-06	A6
1	AX-75484759	rs314561662	59165832	0	A	G	0.456	-2960	634	0.457	3.42e-06	A6
1	AX-75488663	rs13875752	61041924	0	C	T	0.438	-2950	630	0.417	3.47e-06	A6
1	AX-75491269	rs314961112	62314702	0	T	G	0.508	2930	627	0.471	3.52e-06	A6
1	AX-75491278	rs314693803	62316927	0	T	C	0.508	2930	627	0.471	3.52e-06	A6
1	AX-75497001	rs314947877	65043835	0	A	G	0.443	-2980	639	0.463	3.61e-06	A6
1	AX-75500125	rs316843311	66444302	0	G	A	0.445	-3030	650	0.502	3.64e-06	A6
1	AX-75482613	rs14830569	58187652	0	G	A	0.464	-2910	625	0.475	3.69e-06	A6
1	AX-75492993	rs13877808	63157538	0	G	A	0.449	-2960	635	0.422	3.78e-06	A6
1	AX-75492999	rs312884673	63161179	0	G	A	0.449	-2960	635	0.422	3.78e-06	A6
1	AX-75493000	rs314345363	63161601	0	A	G	0.449	-2960	635	0.422	3.78e-06	A6
1	AX-75493022	rs317872465	63174359	0	C	A	0.449	-2960	635	0.422	3.78e-06	A6
1	AX-80858712	rs317582792	63177042	0	G	C	0.449	-2960	635	0.422	3.78e-06	A6
1	AX-80857194	rs318187567	63185014	0	C	G	0.449	-2960	635	0.422	3.78e-06	A6
1	AX-75493071	rs15292919	63197229	0	A	G	0.449	-2960	635	0.422	3.78e-06	A6
1	AX-75490358	rs315256364	61897257	0	G	A	0.427	-2920	627	0.42	3.79e-06	A6
1	AX-75480581	rs314282498	57230677	0	G	T	0.523	2920	627	0.46	3.86e-06	A6
1	AX-75494273	rs317456642	63787533	0	A	G	0.524	2950	635	0.439	3.86e-06	A6
1	AX-75489940	rs14834508	61686587	0	G	A	0.449	-2940	633	0.459	3.87e-06	A6
1	AX-75496661	rs14837369	64909130	0	T	G	0.443	-2980	640	0.452	3.9e-06	A6
1	AX-75486700	rs14832661	60090104	0	G	A	0.513	2920	628	0.458	3.91e-06	A6
1	AX-75489108	rs315780134	61274375	0	T	G	0.524	2930	629	0.414	3.91e-06	A6
1	AX-75499644	rs313193914	66236525	0	C	T	0.443	-3010	648	0.499	3.92e-06	A6
1	AX-75499694	rs13880199	66255503	0	T	C	0.443	-3010	648	0.499	3.92e-06	A6
1	AX-75496925	rs317720933	65014575	0	A	G	0.526	2990	643	0.467	3.97e-06	A6
1	AX-75487650	rs314519738	60572578	0	C	T	0.399	-2940	633	0.428	4.03e-06	A6
1	AX-75490748	rs13876903	62082162	0	A	G	0.437	-2930	631	0.467	4.06e-06	A6
1	AX-75481439	rs15280589	57612288	0	A	G	0.444	-2920	629	0.496	4.11e-06	A6
1	AX-75492920	rs313672307	63124093	0	G	A	0.449	-2940	633	0.422	4.13e-06	A6
1	AX-75492932	rs317372761	63129457	0	C	T	0.449	-2940	633	0.422	4.13e-06	A6
1	AX-75484256	rs315165755	58939330	0	C	T	0.455	-2920	630	0.465	4.14e-06	A6
1	AX-75482249	rs13872693	58014422	0	A	G	0.454	-2910	629	0.468	4.22e-06	A6
1	AX-75489967	rs314432141	61697487	0	T	C	0.532	2870	619	0.45	4.26e-06	A6
1	AX-75492954	rs313763663	63138449	0	T	G	0.449	-2940	635	0.425	4.29e-06	A6
1	AX-75491409	rs312525672	62382210	0	A	C	0.486	2960	640	0.482	4.31e-06	A6
1	AX-80993184	rs14828931	56639165	0	C	G	0.463	-2900	628	0.451	4.34e-06	A6
1	AX-75486756	rs317558747	60120761	0	G	A	0.515	2970	643	0.486	4.34e-06	A6
1	AX-75481922	rs13872551	57848142	0	C	T	0.47	-2920	632	0.475	4.36e-06	A6
1	AX-75496241	rs317985026	64730953	0	A	G	0.441	-2960	641	0.437	4.37e-06	A6
1	AX-75495997	rs312655843	64615669	0	G	A	0.443	-2970	642	0.443	4.38e-06	A6
1	AX-75494476	rs312696990	63891101	0	T	C	0.442	-2900	627	0.442	4.4e-06	A6
1	AX-80911727	rs316119379	56605599	0	T	A	0.462	-2900	627	0.457	4.41e-06	A6
1	AX-75496234	rs317723767	64726287	0	A	C	0.442	-2960	641	0.443	4.41e-06	A6
1	AX-75496256	rs312328176	64738232	0	C	T	0.442	-2960	641	0.443	4.41e-06	A6
1	AX-75489501	rs313313659	61467940	0	A	G	0.448	-2950	639	0.461	4.44e-06	A6
1	AX-75489973	rs313670236	61700759	0	G	A	0.456	-2930	634	0.463	4.48e-06	A6
1	AX-75493103	rs13877871	63213025	0	C	T	0.42	-2940	636	0.452	4.48e-06	A6
1	AX-80867920	rs13877873	63213190	0	T	A	0.42	-2940	636	0.452	4.48e-06	A6
1	AX-75482484	rs313175833	58130700	0	T	C	0.455	-2890	626	0.461	4.51e-06	A6
1	AX-75475333	rs13869158	54707378	0	C	T	0.511	2850	617	0.559	4.53e-06	A6
1	AX-80925172	rs312266868	58392064	0	A	T	0.455	-2900	628	0.468	4.54e-06	A6
1	AX-75479644	rs315416455	56801987	0	G	A	0.456	-2880	625	0.478	4.55e-06	A6
1	AX-75484435	rs317019801	59020048	0	T	C	0.455	-2920	633	0.456	4.57e-06	A6
1	AX-80940304	rs313862623	61548505	0	C	G	0.524	2880	625	0.43	4.57e-06	A6
1	AX-75496347	rs313241347	64778590	0	C	A	0.443	-2950	639	0.444	4.62e-06	A6
1	AX-75483615	rs315315095	58646572	0	A	G	0.455	-2910	631	0.464	4.64e-06	A6
1	AX-75483628	rs318003344	58650661	0	C	T	0.455	-2910	631	0.464	4.64e-06	A6
1	AX-75483930	rs317039602	58784351	0	C	T	0.455	-2910	631	0.464	4.64e-06	A6
1	AX-75484189	rs312803847	58903799	0	C	T	0.455	-2910	631	0.464	4.64e-06	A6
1	AX-75484199	rs315140636	58911028	0	A	G	0.455	-2910	631	0.464	4.64e-06	A6
1	AX-75484206	rs315936048	58913710	0	A	G	0.455	-2910	631	0.464	4.64e-06	A6
1	AX-75484225	rs312827931	58922776	0	C	T	0.455	-2910	631	0.464	4.64e-06	A6
1	AX-75484226	rs316150862	58923632	0	C	A	0.455	-2910	631	0.464	4.64e-06	A6
1	AX-75484238	rs316027207	58929930	0	A	G	0.455	-2910	631	0.464	4.64e-06	A6
1	AX-75496400	rs313778295	64800654	0	A	G	0.44	-2940	638	0.448	4.64e-06	A6
1	AX-75501435	rs314401741	67019074	0	G	A	0.459	-2950	641	0.519	4.64e-06	A6
1	AX-75494524	rs315341027	63913531	0	C	T	0.442	-2900	628	0.445	4.67e-06	A6
1	AX-75494773	rs313835587	64024691	0	T	C	0.443	-2900	629	0.444	4.67e-06	A6
1	AX-75494786	rs15294666	64031727	0	A	G	0.443	-2900	629	0.444	4.67e-06	A6
1	AX-75482655	rs317605334	58206866	0	T	C	0.455	-2900	630	0.47	4.73e-06	A6
1	AX-75482728	rs313650340	58247228	0	T	G	0.455	-2900	630	0.47	4.73e-06	A6
1	AX-75494308	rs316448873	63802187	0	A	G	0.446	-2940	638	0.43	4.76e-06	A6
1	AX-75494403	rs13878251	63853978	0	A	G	0.446	-2940	638	0.43	4.76e-06	A6
1	AX-75486701	rs14832674	60092035	0	G	A	0.475	-2930	637	0.477	4.81e-06	A6
1	AX-80767791	rs314002496	56915764	0	C	G	0.472	-2880	626	0.465	4.84e-06	A6
1	AX-75500873	rs314652764	66779699	0	G	A	0.524	2970	646	0.489	4.94e-06	A6
1	AX-75500891	rs312827508	66786420	0	G	T	0.524	2970	646	0.489	4.94e-06	A6
1	AX-80804580	rs316074199	63904790	0	G	C	0.443	-2890	628	0.443	4.96e-06	A6
1	AX-75494570	rs315206890	63933986	0	C	T	0.443	-2890	628	0.443	4.96e-06	A6
1	AX-75481396	rs313963726	57590058	0	C	T	0.473	-2900	631	0.469	4.97e-06	A6
1	AX-75494569	rs312282201	63933926	0	A	G	0.442	-2880	628	0.442	5.05e-06	A6
1	AX-75482201	rs313193050	57987678	0	A	G	0.455	-2890	629	0.469	5.11e-06	A6
1	AX-75484603	rs312615993	59097463	0	A	G	0.472	-2940	641	0.469	5.13e-06	A6
1	AX-75496522	rs314415559	64850406	0	G	A	0.442	-2940	641	0.441	5.15e-06	A6
1	AX-80939084	rs317555701	67212587	0	C	G	0.489	2960	644	0.498	5.16e-06	A6
1	AX-75488397	rs316806579	60915140	0	C	T	0.469	-2870	625	0.459	5.2e-06	A6
1	AX-80775386	rs316124848	58371386	0	C	G	0.47	-2900	633	0.473	5.27e-06	A6
1	AX-75482841	rs312962469	58301445	0	G	A	0.47	-2910	635	0.47	5.32e-06	A6
1	AX-75495264	rs14836806	64266561	0	A	C	0.445	-2950	644	0.436	5.36e-06	A6
1	AX-75490166	rs314905564	61804667	0	A	C	0.458	-2900	634	0.47	5.38e-06	A6
1	AX-80811085	rs312725300	65158286	0	G	C	0.454	-2930	639	0.502	5.46e-06	A6
1	AX-75475573	rs317595438	54826066	0	C	T	0.437	-2880	629	0.516	5.54e-06	A6
1	AX-80916827	rs317011541	59848878	0	C	G	0.386	-2820	617	0.529	5.57e-06	A6
1	AX-75488296	rs317166906	60861512	0	A	G	0.523	2860	625	0.444	5.57e-06	A6
1	AX-75500780	rs13880618	66733091	0	T	C	0.524	2960	648	0.49	5.63e-06	A6
1	AX-75494807	rs15294692	64044752	0	A	C	0.443	-2870	629	0.449	5.64e-06	A6
1	AX-75490674	rs318112703	62048257	0	T	C	0.428	-2870	628	0.435	5.67e-06	A6
1	AX-75496275	rs313596966	64746442	0	T	C	0.525	2930	641	0.457	5.74e-06	A6
1	AX-80955001	rs13656470	60967773	0	G	C	0.433	-2900	636	0.459	5.77e-06	A6
1	AX-81002179	rs15289366	61566854	0	A	T	0.434	-2850	625	0.439	5.81e-06	A6
1	AX-75495787	rs314843856	64523506	0	A	G	0.444	-2940	644	0.448	5.87e-06	A6
1	AX-75494226	rs317779633	63763600	0	G	A	0.527	2930	643	0.442	5.88e-06	A6
1	AX-75483595	rs316655244	58638385	0	T	C	0.47	-2900	637	0.473	5.89e-06	A6
1	AX-80911357	rs312347405	64287542	0	C	G	0.445	-2930	643	0.441	6.03e-06	A6
1	AX-75502011	rs315580050	67299779	0	G	A	0.488	2920	642	0.495	6.06e-06	A6
1	AX-75487083	rs13875007	60291344	0	A	G	0.445	-2830	622	0.43	6.12e-06	A6
1	AX-75495204	rs15295146	64236306	0	G	A	0.445	-2930	644	0.44	6.14e-06	A6
1	AX-75495244	rs314450220	64253827	0	G	T	0.445	-2930	644	0.44	6.14e-06	A6
1	AX-75495246	rs313069192	64255227	0	C	T	0.445	-2930	644	0.44	6.14e-06	A6
1	AX-75495248	rs314314223	64257556	0	A	G	0.445	-2930	644	0.44	6.14e-06	A6
1	AX-75495265	rs316177028	64267610	0	T	C	0.445	-2930	644	0.44	6.14e-06	A6
1	AX-75495279	rs315747579	64273835	0	C	T	0.445	-2930	644	0.44	6.14e-06	A6
1	AX-75495318	rs15295269	64290888	0	T	C	0.445	-2930	644	0.44	6.14e-06	A6
1	AX-75477053	rs13654312	55557250	0	C	T	0.469	-2820	620	0.498	6.19e-06	A6
1	AX-75500885	rs312940794	66784613	0	A	G	0.529	2950	649	0.485	6.22e-06	A6
1	AX-75484499	rs314735304	59048558	0	A	G	0.471	-2910	640	0.467	6.25e-06	A6
1	AX-75495185	rs314542988	64226618	0	T	C	0.449	-2930	645	0.441	6.26e-06	A6
1	AX-75491963	rs14835559	62680943	0	A	G	0.49	2830	623	0.415	6.3e-06	A6
1	AX-75491993	rs14835581	62694776	0	C	T	0.49	2830	623	0.415	6.3e-06	A6
1	AX-75492000	rs315037680	62698290	0	T	C	0.49	2830	623	0.415	6.3e-06	A6
1	AX-75492003	rs14835590	62698566	0	G	A	0.49	2830	623	0.415	6.3e-06	A6
1	AX-75496505	rs313394087	64842893	0	G	T	0.441	-2910	641	0.44	6.32e-06	A6
1	AX-75482401	rs13872743	58088833	0	G	A	0.455	-2860	630	0.469	6.37e-06	A6
1	AX-75482430	rs312576676	58105207	0	G	A	0.455	-2860	630	0.469	6.37e-06	A6
1	AX-80905571	rs13872771	58105726	0	T	A	0.455	-2860	630	0.469	6.37e-06	A6
1	AX-75482461	rs314789785	58120980	0	A	C	0.455	-2860	630	0.469	6.37e-06	A6
1	AX-75482491	rs317611883	58135972	0	C	T	0.455	-2860	630	0.469	6.37e-06	A6
1	AX-75482508	rs316581913	58142673	0	A	G	0.455	-2860	630	0.469	6.37e-06	A6
1	AX-75482525	rs313223053	58148193	0	A	G	0.455	-2860	630	0.469	6.37e-06	A6
1	AX-80875988	rs13872837	58169663	0	G	C	0.455	-2860	630	0.469	6.37e-06	A6
1	AX-75482576	rs13872843	58172982	0	A	G	0.455	-2860	630	0.469	6.37e-06	A6
1	AX-75482630	rs315051176	58198220	0	G	A	0.455	-2860	630	0.469	6.37e-06	A6
1	AX-80773445	rs13655339	58202159	0	A	T	0.455	-2860	630	0.469	6.37e-06	A6
1	AX-80954688	rs13655414	58406125	0	T	A	0.471	-2880	633	0.479	6.38e-06	A6
1	AX-75481089	rs13655121	57453081	0	G	A	0.46	-2870	632	0.488	6.43e-06	A6
1	AX-75494940	rs315716101	64108384	0	C	A	0.445	-2920	643	0.439	6.46e-06	A6
1	AX-75495036	rs318030288	64160565	0	C	T	0.445	-2920	643	0.439	6.46e-06	A6
1	AX-75495060	rs316858541	64171880	0	G	A	0.445	-2920	643	0.439	6.46e-06	A6
1	AX-75493005	rs312868041	63165168	0	A	C	0.45	-2890	637	0.425	6.49e-06	A6
1	AX-75494797	rs15294675	64039423	0	G	T	0.446	-2900	640	0.436	6.52e-06	A6
1	AX-75484427	rs13873514	59013825	0	T	C	0.471	-2890	637	0.467	6.55e-06	A6
1	AX-75491939	rs14835538	62667241	0	A	G	0.491	2820	623	0.413	6.68e-06	A6
1	AX-75491944	rs313625769	62669508	0	C	T	0.491	2820	623	0.413	6.68e-06	A6
1	AX-75491958	rs316365632	62677118	0	T	C	0.491	2820	623	0.413	6.68e-06	A6
1	AX-75482005	rs13872574	57887133	0	T	C	0.458	-2880	636	0.511	6.75e-06	A6
1	AX-75482150	rs318112031	57959912	0	A	G	0.458	-2880	636	0.511	6.75e-06	A6
1	AX-75482156	rs314014061	57961324	0	G	A	0.458	-2880	636	0.511	6.75e-06	A6
1	AX-75496248	rs313412753	64733514	0	T	G	0.527	2920	644	0.463	6.83e-06	A6
1	AX-80918038	rs314276519	61589129	0	C	G	0.459	-2840	628	0.449	6.87e-06	A6
1	AX-75501109	rs316815688	66884724	0	A	G	0.523	2920	646	0.496	6.99e-06	A6
1	AX-75501138	rs312403684	66894266	0	T	C	0.523	2920	646	0.496	6.99e-06	A6
1	AX-75482396	rs314334111	58087918	0	A	C	0.454	-2840	629	0.467	7.06e-06	A6
1	AX-75487949	rs316200599	60708771	0	C	A	0.435	-2870	635	0.466	7.06e-06	A6
1	AX-75483476	rs314435418	58587612	0	T	C	0.471	-2880	637	0.474	7.09e-06	A6
1	AX-75483490	rs317487617	58593572	0	A	C	0.471	-2880	637	0.474	7.09e-06	A6
1	AX-80842671	rs313780963	58602224	0	G	C	0.471	-2880	637	0.474	7.09e-06	A6
1	AX-75483636	rs317095262	58655566	0	C	A	0.471	-2880	637	0.474	7.09e-06	A6
1	AX-80765572	rs14830994	58695393	0	G	C	0.471	-2880	637	0.474	7.09e-06	A6
1	AX-80982525	rs317316263	58861786	0	G	C	0.471	-2880	637	0.474	7.09e-06	A6
1	AX-80883054	rs13876735	61970593	0	A	T	0.504	2920	646	0.51	7.16e-06	A6
1	AX-75481457	rs314360608	57621337	0	G	T	0.425	-2860	634	0.47	7.22e-06	A6
1	AX-75491947	rs14835549	62671074	0	G	A	0.49	2810	622	0.411	7.24e-06	A6
1	AX-75495339	rs313858207	64303757	0	C	T	0.444	-2900	643	0.438	7.25e-06	A6
1	AX-75482786	rs14830637	58274384	0	A	G	0.471	-2870	635	0.479	7.3e-06	A6
1	AX-75482796	rs315848188	58279294	0	A	G	0.471	-2870	635	0.479	7.3e-06	A6
1	AX-80878586	rs312970530	58281433	0	G	C	0.471	-2870	635	0.479	7.3e-06	A6
1	AX-75482817	rs313720222	58287860	0	T	C	0.471	-2870	635	0.479	7.3e-06	A6
1	AX-75482822	rs313248996	58289892	0	G	A	0.471	-2870	635	0.479	7.3e-06	A6
1	AX-80876548	rs14830695	58336063	0	C	G	0.471	-2870	635	0.479	7.3e-06	A6
1	AX-75482944	rs315267300	58353549	0	A	G	0.471	-2870	635	0.479	7.3e-06	A6
1	AX-75482945	rs13872984	58354613	0	G	T	0.471	-2870	635	0.479	7.3e-06	A6
1	AX-75489740	rs14834407	61583578	0	G	A	0.451	-2820	624	0.454	7.37e-06	A6
1	AX-75487754	rs14833374	60622046	0	G	A	0.438	-2900	642	0.488	7.41e-06	A6
1	AX-75488375	rs316154740	60902767	0	T	C	0.43	-2860	634	0.431	7.42e-06	A6
1	AX-75488388	rs315079035	60909992	0	T	C	0.43	-2860	634	0.431	7.42e-06	A6
1	AX-75475443	rs312267481	54758924	0	C	A	0.507	2850	634	0.527	7.77e-06	A6
1	AX-75487139	rs14832979	60325946	0	A	G	0.459	-2820	626	0.482	7.86e-06	A6
1	AX-75492682	rs317999388	63013343	0	G	A	0.409	-2820	628	0.451	7.88e-06	A6
1	AX-75484727	rs15282863	59150720	0	C	A	0.456	-2850	633	0.452	7.99e-06	A6
1	AX-75493115	rs316555338	63217999	0	A	C	0.42	-2860	637	0.459	8e-06	A6
1	AX-75482963	rs317499533	58363071	0	T	G	0.47	-2850	634	0.478	8.14e-06	A6
1	AX-75482972	rs313823723	58366492	0	C	T	0.47	-2850	634	0.478	8.14e-06	A6
1	AX-75483082	rs316817840	58413091	0	G	A	0.47	-2850	634	0.478	8.14e-06	A6
1	AX-75483084	rs313320875	58414823	0	A	G	0.47	-2850	634	0.478	8.14e-06	A6
1	AX-75482888	rs15281394	58323739	0	C	T	0.47	-2840	633	0.476	8.17e-06	A6
1	AX-75495729	rs13657732	64492984	0	T	C	0.526	2890	643	0.456	8.18e-06	A6
1	AX-80767183	rs14833411	60649049	0	A	T	0.459	-2840	633	0.467	8.27e-06	A6
1	AX-75487813	rs314272759	60651294	0	T	G	0.459	-2840	633	0.467	8.27e-06	A6
1	AX-75486248	rs316446974	59879503	0	T	C	0.468	-2830	632	0.457	8.28e-06	A6
1	AX-75502323	rs312997363	67449546	0	T	C	0.496	2930	654	0.517	8.38e-06	A6
1	AX-75490648	rs316105138	62035916	0	A	G	0.476	2900	646	0.512	8.41e-06	A6
1	AX-80742869	rs15281472	58351237	0	G	C	0.473	-2840	634	0.486	8.46e-06	A6
1	AX-75495631	rs13657716	64438556	0	G	A	0.444	-2890	645	0.451	8.53e-06	A6
1	AX-75495666	rs315848726	64456043	0	G	A	0.444	-2890	645	0.451	8.53e-06	A6
1	AX-80854763	rs313749294	62606372	0	C	G	0.481	2830	631	0.428	8.58e-06	A6
1	AX-75488639	rs312414454	61027500	0	T	G	0.514	2850	636	0.439	8.59e-06	A6
1	AX-80792562	rs15292149	62937170	0	C	G	0.431	-2800	626	0.418	8.77e-06	A6
1	AX-80793000	rs316055267	64318542	0	A	T	0.444	-2880	644	0.441	8.8e-06	A6
1	AX-75501935	rs318044240	67262782	0	C	T	0.487	2870	641	0.501	8.82e-06	A6
1	AX-75501969	rs316844218	67277322	0	T	C	0.487	2870	641	0.501	8.82e-06	A6
1	AX-75490425	rs315943859	61928952	0	A	C	0.407	-2860	639	0.462	8.87e-06	A6
1	AX-75483398	rs13873201	58558137	0	G	A	0.471	-2840	636	0.481	9e-06	A6
1	AX-75477089	rs316039569	55575829	0	C	T	0.511	2840	636	0.511	9.13e-06	A6
1	AX-75478290	rs314894936	56164576	0	G	A	0.473	-2810	630	0.479	9.2e-06	A6
1	AX-80954663	rs314904500	54961057	0	T	A	0.44	-2820	632	0.508	9.27e-06	A6
1	AX-75477107	rs313597600	55589587	0	G	T	0.5	2800	629	0.502	9.34e-06	A6
1	AX-75493700	rs15293737	63514087	0	A	G	0.408	-2840	638	0.497	9.46e-06	A6
1	AX-75488720	rs316827284	61070922	0	G	T	0.395	-2830	636	0.432	9.47e-06	A6
1	AX-75478107	rs13870477	56078590	0	C	T	0.452	-2780	625	0.475	9.6e-06	A6
1	AX-75502173	rs14840086	67373113	0	A	G	0.489	2880	646	0.505	9.64e-06	A6
1	AX-75479605	rs316047727	56783515	0	G	A	0.472	-2810	632	0.483	9.76e-06	A6
1	AX-75486655	rs313445074	60069992	0	C	T	0.443	-2870	645	0.461	9.77e-06	A6
1	AX-75482404	rs13872749	58092662	0	G	A	0.47	-2830	635	0.478	9.78e-06	A6
1	AX-75482470	rs13872790	58125543	0	A	G	0.47	-2830	635	0.478	9.78e-06	A6
1	AX-75482538	rs315503051	58153059	0	G	A	0.47	-2830	635	0.478	9.78e-06	A6
1	AX-75482558	rs314798202	58165978	0	A	G	0.47	-2830	635	0.478	9.78e-06	A6
1	AX-80814790	rs14830559	58183064	0	A	T	0.47	-2830	635	0.478	9.78e-06	A6
1	AX-80753194	rs312344415	57288104	0	C	G	0.405	-2800	629	0.439	9.88e-06	A6
1	AX-75492717	rs317288107	63032729	0	C	A	0.408	-2790	628	0.456	9.89e-06	A6
1	AX-75486198	rs14832362	59852881	0	G	T	0.406	-2760	620	0.535	9.9e-06	A6
1	AX-75495735	rs316878356	64498250	0	A	G	0.524	2870	645	0.468	9.91e-06	A6
1	AX-75481663	rs14830248	57719786	0	T	C	0.473	-2810	631	0.47	9.93e-06	A6
1	AX-75478322	rs312984278	56181345	0	A	G	0.514	2820	635	0.497	1e-05	A6
1	AX-75482892	rs315782816	58327605	0	C	T	0.47	-2820	636	0.479	1.01e-05	A6
1	AX-75503030	rs316631258	67758662	0	A	G	0.439	-2950	665	0.567	1.02e-05	A6
1	AX-75481758	rs312754492	57766160	0	G	A	0.46	-2820	636	0.503	1.04e-05	A6
1	AX-75487205	rs14833013	60353988	0	C	T	0.503	2840	640	0.461	1.04e-05	A6
1	AX-75489688	rs316039103	61559138	0	T	C	0.445	-2780	626	0.461	1.04e-05	A6
1	AX-75481721	rs314017097	57745420	0	C	T	0.472	-2800	632	0.47	1.05e-05	A6
1	AX-75487136	rs312523005	60323664	0	C	T	0.459	-2780	627	0.484	1.05e-05	A6
1	AX-75496279	rs317492507	64749552	0	G	A	0.526	2860	645	0.465	1.06e-05	A6
1	AX-75495288	rs315282652	64277293	0	T	C	0.444	-2860	646	0.444	1.08e-05	A6
1	AX-75495727	rs316451877	64492207	0	G	A	0.525	2850	645	0.466	1.09e-05	A6
1	AX-75479664	rs13871271	56812679	0	G	A	0.471	-2800	632	0.483	1.1e-05	A6
1	AX-75486290	rs14832460	59897032	0	A	G	0.406	-2820	638	0.491	1.1e-05	A6
1	AX-75484186	rs13655562	58902806	0	G	A	0.445	-2810	635	0.506	1.12e-05	A6
1	AX-77277770	#N/A	58931557	0	G	A	0.454	-2810	636	0.477	1.13e-05	A6
1	AX-75475849	rs313518106	54955491	0	T	C	0.499	2800	633	0.524	1.14e-05	A6
1	AX-75495357	rs314316668	64311207	0	C	T	0.426	-2840	644	0.469	1.14e-05	A6
1	AX-75497226	rs14837563	65153795	0	T	C	0.454	-2830	641	0.505	1.16e-05	A6
1	AX-75478161	rs316354961	56106980	0	C	T	0.432	-2760	626	0.482	1.17e-05	A6
1	AX-75477880	rs13870336	55973980	0	G	A	0.456	-2800	635	0.487	1.18e-05	A6
1	AX-75492523	rs13877602	62932507	0	T	C	0.419	-2770	629	0.464	1.19e-05	A6
1	AX-75488206	rs313809369	60823268	0	G	A	0.399	-2800	636	0.486	1.2e-05	A6
1	AX-75482270	rs314901459	58025599	0	C	T	0.445	-2790	633	0.511	1.21e-05	A6
1	AX-75494818	rs13657578	64049415	0	T	G	0.446	-2770	630	0.455	1.21e-05	A6
1	AX-75496141	rs318207061	64684911	0	G	T	0.443	-2830	643	0.452	1.21e-05	A6
1	AX-75496166	rs314912276	64697740	0	A	G	0.443	-2830	643	0.452	1.21e-05	A6
1	AX-75496213	rs314877876	64717353	0	C	T	0.443	-2830	643	0.452	1.21e-05	A6
1	AX-75496214	rs317471041	64717501	0	C	T	0.443	-2830	643	0.452	1.21e-05	A6
1	AX-75496264	rs15296268	64742265	0	G	A	0.443	-2830	643	0.452	1.21e-05	A6
1	AX-75503043	rs14840519	67767202	0	T	C	0.391	-2860	649	0.536	1.23e-05	A6
1	AX-75483746	rs312664715	58704146	0	T	C	0.471	-2800	637	0.472	1.24e-05	A6
1	AX-75503185	rs15303811	67832808	0	T	C	0.478	2860	650	0.58	1.24e-05	A6
1	AX-75488722	rs316605465	61070956	0	A	G	0.395	-2800	636	0.439	1.25e-05	A6
1	AX-75497221	rs315758677	65151994	0	A	G	0.423	-2810	640	0.497	1.25e-05	A6
1	AX-75497222	rs313168185	65152452	0	T	C	0.423	-2810	640	0.497	1.25e-05	A6
1	AX-75479713	rs14829140	56835503	0	A	G	0.464	-2750	625	0.459	1.26e-05	A6
1	AX-80763535	rs13657155	62599898	0	A	T	0.421	-2740	623	0.471	1.26e-05	A6
1	AX-75496360	rs315184485	64782968	0	C	T	0.444	-2820	641	0.453	1.26e-05	A6
1	AX-75496362	rs316093571	64783654	0	G	A	0.444	-2820	641	0.453	1.26e-05	A6
1	AX-75496363	rs317774912	64783815	0	A	G	0.444	-2820	641	0.453	1.26e-05	A6
1	AX-75500884	rs317247076	66784506	0	G	A	0.53	2860	651	0.489	1.26e-05	A6
1	AX-75477046	rs313594514	55549072	0	T	C	0.479	-2770	631	0.504	1.27e-05	A6
1	AX-75477050	rs316509647	55554128	0	G	A	0.479	-2770	631	0.504	1.27e-05	A6
1	AX-75501298	rs314960600	66964840	0	T	C	0.532	2860	650	0.499	1.27e-05	A6
1	AX-75482907	rs313255171	58334522	0	C	A	0.472	-2800	637	0.487	1.28e-05	A6
1	AX-75494774	rs314826738	64024804	0	T	C	0.445	-2770	631	0.453	1.28e-05	A6
1	AX-75503056	rs316801967	67773557	0	T	C	0.392	-2850	650	0.535	1.28e-05	A6
1	AX-75492599	rs314604347	62972843	0	T	C	0.49	2760	629	0.421	1.29e-05	A6
1	AX-75495488	rs312653578	64372533	0	T	C	0.521	2820	643	0.46	1.29e-05	A6
1	AX-75481468	rs317759386	57628314	0	C	T	0.467	-2750	626	0.495	1.3e-05	A6
1	AX-80800906	rs316684911	64193351	0	A	T	0.443	-2830	644	0.441	1.3e-05	A6
1	AX-75482426	rs313992545	58102807	0	C	T	0.47	-2780	636	0.478	1.36e-05	A6
1	AX-75486100	rs316692024	59804328	0	A	G	0.388	-2750	628	0.525	1.36e-05	A6
1	AX-75492446	rs315735990	62898857	0	A	G	0.479	2770	633	0.43	1.36e-05	A6
1	AX-80911185	rs15296425	64778838	0	C	G	0.529	2820	643	0.463	1.36e-05	A6
1	AX-75503344	rs313589971	67904797	0	A	G	0.474	2870	657	0.574	1.36e-05	A6
1	AX-75487421	rs317979973	60461306	0	G	A	0.504	2780	636	0.461	1.37e-05	A6
1	AX-75494223	rs314329020	63761523	0	A	G	0.524	2800	640	0.459	1.37e-05	A6
1	AX-75481869	rs312421180	57821243	0	G	A	0.473	-2760	632	0.47	1.38e-05	A6
1	AX-75476717	rs314785147	55380986	0	T	C	0.498	2760	631	0.51	1.41e-05	A6
1	AX-80782431	rs15275778	55889377	0	C	G	0.42	-2730	626	0.569	1.42e-05	A6
1	AX-75490294	rs316598062	61864554	0	A	G	0.419	-2780	637	0.457	1.44e-05	A6
1	AX-75480067	rs317332173	56995983	0	A	G	0.421	-2670	613	0.534	1.46e-05	A6
1	AX-75493604	rs313382818	63460592	0	C	T	0.493	2760	632	0.496	1.46e-05	A6
1	AX-75494827	rs13657581	64053819	0	G	A	0.454	-2790	640	0.484	1.46e-05	A6
1	AX-75494829	rs13657589	64054326	0	A	C	0.454	-2790	640	0.484	1.46e-05	A6
1	AX-75495077	rs14836745	64178673	0	G	A	0.441	-2810	645	0.443	1.46e-05	A6
10	AX-75607443	rs14001881	3170639	0	A	G	0.151	-3740	858	0.907	1.46e-05	A6
1	AX-80847849	rs14827218	54765396	0	A	T	0.391	-2780	639	0.513	1.48e-05	A6
1	AX-75493813	rs317094948	63569346	0	G	A	0.408	-2780	639	0.495	1.48e-05	A6
1	AX-75493828	rs317838443	63575235	0	A	G	0.408	-2780	639	0.495	1.48e-05	A6
1	AX-75484469	rs313043073	59036725	0	T	C	0.461	-2800	644	0.508	1.52e-05	A6
1	AX-75495625	rs15295525	64436689	0	T	C	0.443	-2820	647	0.459	1.53e-05	A6
1	AX-75482908	rs14830694	58335729	0	A	G	0.468	-2770	636	0.48	1.54e-05	A6
1	AX-75503031	rs315450314	67759440	0	T	C	0.497	2870	660	0.551	1.54e-05	A6
1	AX-75475544	rs317325680	54812727	0	G	T	0.453	-2740	631	0.547	1.55e-05	A6
1	AX-75501705	rs312640889	67145559	0	G	A	0.456	-2880	662	0.517	1.56e-05	A6
1	AX-75476718	rs313862475	55382633	0	T	C	0.498	2730	629	0.523	1.57e-05	A6
1	AX-75503041	rs313166272	67766195	0	T	C	0.496	2860	659	0.544	1.58e-05	A6
1	AX-75498733	rs13658187	65831208	0	G	A	0.341	2930	676	0.556	1.59e-05	A6
1	AX-75489531	rs13876255	61482611	0	T	C	0.415	-2780	641	0.495	1.6e-05	A6
1	AX-75477065	rs316160988	55563357	0	T	C	0.479	-2740	631	0.5	1.61e-05	A6
1	AX-75501153	rs14839517	66898940	0	C	T	0.455	-2790	644	0.524	1.61e-05	A6
6	AX-76946105	rs80563878	31098998	0	C	A	0.106	4050	934	0.775	1.61e-05	A6
1	AX-75479642	rs312777760	56800095	0	T	C	0.471	-2750	634	0.487	1.62e-05	A6
1	AX-75489498	rs13656648	61465250	0	G	A	0.41	-2740	631	0.471	1.62e-05	A6
1	AX-75490089	rs13876524	61759996	0	C	T	0.395	-2760	637	0.461	1.65e-05	A6
1	AX-75503226	rs315519646	67853297	0	T	C	0.371	-2850	658	0.593	1.65e-05	A6
1	AX-75477899	rs14828212	55987694	0	A	C	0.523	2740	633	0.488	1.66e-05	A6
1	AX-75477932	rs312533712	56002378	0	C	T	0.523	2740	633	0.488	1.66e-05	A6
1	AX-75494180	rs313837922	63740085	0	C	T	0.426	-2760	637	0.451	1.67e-05	A6
1	AX-75503016	rs13659026	67752690	0	G	A	0.496	2860	660	0.551	1.68e-05	A6
1	AX-75503034	rs317323941	67761029	0	A	G	0.496	2860	660	0.551	1.68e-05	A6

## Sheet: A7
Table S1. Genome wide association analysis of the individual intensity (A7).
The genome-wide significant threshold P-value were 8.57E-07.
The suggestive significant threshold P-value were 1.71E-05.
chr	Variant name	rs ID	ps	n_miss	allele1	allele0	af	beta	se	l_remle	p_wald	trait
2	AX-76036093	rs315794351	145701152	0	T	C	0.302	-3973.87	807.871	0.0484967	1.05223e-06	A7
2	AX-76157004	rs316651074	78518951	0	G	A	0.48	4309.01	965.21	1e-05	9.16043e-06	A7

## Sheet: A8
Table S1. Genome wide association analysis of the individual intensity (A8).
The genome-wide significant threshold P-value were 8.57E-07.
The suggestive significant threshold P-value were 1.71E-05.
No genome wide and suggestive significant SNP.

## Sheet: A9
Table S1. Genome wide association analysis of the individual intensity (A9).
The genome-wide significant threshold P-value were 8.57E-07.
The suggestive significant threshold P-value were 1.71E-05.
chr	Variant name	rs ID	ps	n_miss	allele1	allele0	af	beta	se	l_remle	p_wald	trait
1	AX-75498561	rs314853018	65760440	0	C	T	0.546	2647.42	456.114	0.512583	9.24571e-09	A9
1	AX-75498526	rs313889350	65744890	0	G	A	0.545	2642.19	456.873	0.514178	1.04324e-08	A9
1	AX-75498749	rs314034860	65841622	0	A	G	0.545	2624.07	454.177	0.508547	1.07698e-08	A9
1	AX-75498789	rs13879855	65859147	0	G	A	0.545	2635.77	456.659	0.516225	1.11302e-08	A9
1	AX-75498340	rs316738694	65667053	0	C	A	0.442	-2644.32	459.873	0.519635	1.25968e-08	A9
1	AX-75498358	rs315549239	65674415	0	C	T	0.442	-2644.32	459.873	0.519635	1.25968e-08	A9
1	AX-75498371	rs312991679	65678784	0	T	C	0.441	-2641.77	460.199	0.518815	1.33037e-08	A9
1	AX-75498798	rs313817094	65864209	0	T	C	0.545	2590.78	452.416	0.510354	1.43992e-08	A9
1	AX-75498401	rs15298524	65689597	0	C	T	0.442	-2629.97	461.021	0.526707	1.62968e-08	A9
1	AX-75498407	rs314238445	65692509	0	A	G	0.442	-2629.97	461.021	0.526707	1.62968e-08	A9
1	AX-75497900	rs14837948	65457210	0	T	C	0.44	-2597.7	455.419	0.509861	1.63589e-08	A9
1	AX-75497939	rs312638925	65476702	0	T	C	0.44	-2597.7	455.419	0.509861	1.63589e-08	A9
1	AX-75497944	rs13879492	65477761	0	G	A	0.44	-2597.7	455.419	0.509861	1.63589e-08	A9
1	AX-75497951	rs313922305	65483666	0	C	A	0.44	-2597.7	455.419	0.509861	1.63589e-08	A9
1	AX-75497985	rs316942643	65497395	0	C	A	0.44	-2597.7	455.419	0.509861	1.63589e-08	A9
1	AX-75498800	rs316721036	65865169	0	T	C	0.546	2588.45	454.945	0.517403	1.77412e-08	A9
1	AX-75498851	rs316020447	65891234	0	A	G	0.546	2588.45	454.945	0.517403	1.77412e-08	A9
1	AX-75498853	rs312665342	65891488	0	T	C	0.546	2588.45	454.945	0.517403	1.77412e-08	A9
1	AX-75498647	rs314157057	65800769	0	A	G	0.442	-2630.11	462.702	0.524428	1.82837e-08	A9
1	AX-75497805	rs318006266	65412889	0	C	T	0.441	-2588.79	456.218	0.510389	1.93184e-08	A9
1	AX-75497850	rs15297593	65430382	0	C	T	0.441	-2588.79	456.218	0.510389	1.93184e-08	A9
1	AX-75498510	rs313574325	65735450	0	T	G	0.442	-2623.2	462.513	0.528447	1.96275e-08	A9
1	AX-75497830	rs312653027	65423164	0	C	T	0.443	-2585.79	456.538	0.517745	2.04966e-08	A9
1	AX-75497982	rs312746495	65495854	0	G	A	0.44	-2566.86	455.877	0.514769	2.46976e-08	A9
1	AX-75497503	rs314079127	65281397	0	A	G	0.442	-2566.92	456.083	0.52445	2.50317e-08	A9
1	AX-75498008	rs314755275	65508958	0	G	A	0.442	-2568.94	456.679	0.514622	2.54427e-08	A9
1	AX-75498993	rs317999764	65951639	0	C	T	0.523	2545.03	454.01	0.51913	2.83784e-08	A9
1	AX-75498201	rs13879631	65601004	0	T	C	0.443	-2564.94	457.639	0.514161	2.85257e-08	A9
1	AX-75498214	rs313178608	65606226	0	T	C	0.443	-2564.94	457.639	0.514161	2.85257e-08	A9
1	AX-80995422	rs317992840	65370449	0	T	A	0.439	-2561.17	457.881	0.518179	3.0355e-08	A9
1	AX-75498017	rs15297968	65515004	0	T	C	0.442	-2560.98	458.003	0.514847	3.06786e-08	A9
1	AX-75498031	rs13879558	65521525	0	A	C	0.442	-2560.98	458.003	0.514847	3.06786e-08	A9
1	AX-75498048	rs313798706	65529004	0	T	C	0.442	-2560.98	458.003	0.514847	3.06786e-08	A9
1	AX-75498079	rs317013427	65544577	0	G	A	0.442	-2560.98	458.003	0.514847	3.06786e-08	A9
1	AX-75498080	rs312503789	65545044	0	T	G	0.442	-2560.98	458.003	0.514847	3.06786e-08	A9
1	AX-75498091	rs317271503	65549996	0	T	C	0.442	-2560.98	458.003	0.514847	3.06786e-08	A9
1	AX-75498109	rs318192685	65558759	0	T	C	0.442	-2560.98	458.003	0.514847	3.06786e-08	A9
1	AX-75498128	rs317197371	65568098	0	T	C	0.442	-2560.98	458.003	0.514847	3.06786e-08	A9
1	AX-75498146	rs15298175	65578500	0	T	C	0.442	-2560.98	458.003	0.514847	3.06786e-08	A9
1	AX-80834111	rs313003853	65585100	0	G	C	0.442	-2553.09	456.646	0.515937	3.07928e-08	A9
1	AX-75498834	rs317192485	65881806	0	C	A	0.442	-2577.84	461.204	0.530752	3.10646e-08	A9
1	AX-75498852	rs317180741	65891294	0	T	C	0.442	-2577.84	461.204	0.530752	3.10646e-08	A9
1	AX-77277804	#N/A	65395978	0	G	A	0.44	-2552.69	456.918	0.510627	3.15178e-08	A9
1	AX-80908730	rs313475466	65396894	0	A	T	0.44	-2552.69	456.918	0.510627	3.15178e-08	A9
1	AX-75498472	rs14838262	65721212	0	C	T	0.544	2544.78	455.665	0.513369	3.18697e-08	A9
1	AX-75498521	rs317798017	65741704	0	A	G	0.544	2544.78	455.665	0.513369	3.18697e-08	A9
1	AX-75498746	rs317733946	65839508	0	G	A	0.545	2542.68	455.625	0.51667	3.26049e-08	A9
1	AX-75498751	rs15298757	65842323	0	A	G	0.545	2542.68	455.625	0.51667	3.26049e-08	A9
1	AX-75498766	rs313208694	65849076	0	A	G	0.545	2542.68	455.625	0.51667	3.26049e-08	A9
1	AX-75498775	rs15298805	65853516	0	G	A	0.545	2542.68	455.625	0.51667	3.26049e-08	A9
1	AX-75498296	rs13879664	65645892	0	C	T	0.443	-2545.1	458.533	0.518289	3.85054e-08	A9
1	AX-75498302	rs316614857	65648838	0	C	T	0.443	-2545.1	458.533	0.518289	3.85054e-08	A9
1	AX-75498366	rs15298492	65677798	0	G	A	0.443	-2545.1	458.533	0.518289	3.85054e-08	A9
1	AX-80756953	rs316868864	65678981	0	C	G	0.442	-2542.57	458.889	0.517686	4.06461e-08	A9
1	AX-75498620	rs15298676	65790076	0	T	C	0.444	-2548.28	460.352	0.523833	4.18294e-08	A9
1	AX-75497538	rs14837734	65297331	0	C	T	0.441	-2523.88	456.102	0.519346	4.2273e-08	A9
1	AX-75495357	rs314316668	64311207	0	C	T	0.426	-2508.02	454.022	0.477998	4.45526e-08	A9
1	AX-75497559	rs13879272	65303816	0	A	G	0.442	-2522.15	457.061	0.520845	4.59995e-08	A9
1	AX-75497647	rs14837805	65346930	0	T	C	0.442	-2522.15	457.061	0.520845	4.59995e-08	A9
1	AX-75498437	rs13879715	65708667	0	A	G	0.444	-2540.99	461.094	0.527202	4.79012e-08	A9
1	AX-75498759	rs318197780	65845940	0	A	G	0.455	-2505.32	455.752	0.525484	5.16263e-08	A9
1	AX-75497702	rs317025978	65369528	0	C	T	0.441	-2516.68	457.886	0.521233	5.18538e-08	A9
1	AX-75498801	rs313922191	65865496	0	G	T	0.545	2492.32	453.807	0.517143	5.30798e-08	A9
1	AX-75498804	rs316381240	65868415	0	G	A	0.545	2492.32	453.807	0.517143	5.30798e-08	A9
1	AX-75498658	rs312608220	65805416	0	C	T	0.443	-2529.32	461.339	0.523519	5.58929e-08	A9
1	AX-75497725	rs14837849	65378080	0	T	C	0.442	-2510.87	458.186	0.522832	5.66728e-08	A9
1	AX-75500768	rs314447104	66727018	0	G	A	0.428	2552.08	466.365	0.581264	5.912e-08	A9
1	AX-75498703	rs318185317	65820757	0	G	A	0.443	-2519.97	461.038	0.530728	6.1218e-08	A9
1	AX-75498714	rs315295391	65824568	0	T	C	0.443	-2519.97	461.038	0.530728	6.1218e-08	A9
1	AX-75498727	rs318182434	65828551	0	G	A	0.443	-2519.97	461.038	0.530728	6.1218e-08	A9
1	AX-75499077	rs312893574	65998736	0	A	G	0.462	-2523.26	461.764	0.543964	6.17113e-08	A9
1	AX-75498747	rs15298747	65840993	0	C	A	0.545	2494.91	456.963	0.522463	6.32809e-08	A9
1	AX-75498968	rs13879918	65939907	0	G	A	0.442	-2512.2	460.211	0.530465	6.36147e-08	A9
1	AX-75496766	rs316361510	64950566	0	G	T	0.424	-2450.51	448.995	0.485399	6.39727e-08	A9
1	AX-75498434	rs317059468	65706913	0	A	C	0.443	-2512.67	461.124	0.527548	6.70896e-08	A9
1	AX-75499168	rs314461194	66032756	0	T	C	0.461	-2518.02	462.57	0.552572	6.91034e-08	A9
1	AX-75498961	rs315028984	65934622	0	G	A	0.524	2482.46	456.447	0.523611	7.09591e-08	A9
1	AX-80894399	rs314214559	65959823	0	G	C	0.524	2482.46	456.447	0.523611	7.09591e-08	A9
1	AX-75497713	rs13657966	65372700	0	C	T	0.44	-2490.17	458.054	0.521691	7.18253e-08	A9
1	AX-75496745	rs313964418	64942172	0	G	T	0.425	-2434.43	450.462	0.490987	8.5423e-08	A9
1	AX-75495650	rs315448761	64447069	0	A	G	0.424	-2446.22	453.24	0.483528	8.87616e-08	A9
1	AX-75495681	rs315605902	64463116	0	G	A	0.443	-2463.23	457.072	0.478687	9.2673e-08	A9
1	AX-75498859	rs312660760	65894196	0	C	T	0.443	-2478.36	459.9	0.530131	9.27919e-08	A9
1	AX-75497001	rs314947877	65043835	0	A	G	0.443	-2442.82	454.421	0.501528	9.96274e-08	A9
1	AX-75497178	rs14837554	65131561	0	T	C	0.441	-2451.97	456.182	0.506359	9.9998e-08	A9
1	AX-75497199	rs313500469	65142829	0	T	C	0.441	-2451.97	456.182	0.506359	9.9998e-08	A9
1	AX-75498830	rs13658203	65879472	0	G	A	0.546	2452.42	456.776	0.54111	1.03265e-07	A9
1	AX-75497221	rs315758677	65151994	0	A	G	0.423	-2424.38	451.926	0.511034	1.05747e-07	A9
1	AX-75497222	rs313168185	65152452	0	T	C	0.423	-2424.38	451.926	0.511034	1.05747e-07	A9
1	AX-75497411	rs314985445	65238478	0	C	T	0.442	-2447.78	456.401	0.514173	1.06497e-07	A9
1	AX-75497418	rs314068565	65242610	0	C	T	0.442	-2447.78	456.401	0.514173	1.06497e-07	A9
1	AX-75497421	rs13879232	65244303	0	A	G	0.442	-2447.78	456.401	0.514173	1.06497e-07	A9
1	AX-75496996	rs317158141	65041414	0	C	T	0.424	-2412.49	449.994	0.506603	1.07672e-07	A9
1	AX-80829384	rs312421589	65052598	0	C	G	0.424	-2412.49	449.994	0.506603	1.07672e-07	A9
1	AX-75497019	rs316673481	65054343	0	G	A	0.424	-2412.49	449.994	0.506603	1.07672e-07	A9
1	AX-75495324	rs315155735	64297993	0	T	G	0.445	-2443.09	456.2	0.469468	1.11098e-07	A9
1	AX-80754167	rs314674024	65110734	0	A	T	0.442	-2432.53	454.275	0.504348	1.11436e-07	A9
1	AX-75497319	rs14837622	65199288	0	T	C	0.442	-2441.05	456.039	0.522898	1.12648e-07	A9
1	AX-75498865	rs316688415	65897137	0	T	C	0.445	-2453.53	459.572	0.532922	1.21365e-07	A9
1	AX-75499028	rs316787899	65971873	0	A	G	0.455	-2415.15	452.926	0.519442	1.25583e-07	A9
1	AX-75496661	rs14837369	64909130	0	T	G	0.443	-2426.87	455.21	0.489559	1.26262e-07	A9
1	AX-75495077	rs14836745	64178673	0	G	A	0.441	-2445.2	458.651	0.488467	1.26284e-07	A9
1	AX-75487205	rs14833013	60353988	0	C	T	0.503	2430.3	456.008	0.519386	1.27478e-07	A9
1	AX-75499195	rs15299263	66045323	0	A	G	0.462	-2471.52	464.019	0.557919	1.2965e-07	A9
1	AX-75500394	rs314568218	66553398	0	C	T	0.444	-2461.95	462.25	0.531182	1.29873e-07	A9
1	AX-75497135	rs15296966	65110160	0	C	T	0.423	-2406.78	451.927	0.509469	1.3016e-07	A9
1	AX-75497152	rs14837536	65119926	0	C	T	0.423	-2406.78	451.927	0.509469	1.3016e-07	A9
1	AX-75499024	rs14838573	65969923	0	G	A	0.454	-2414.57	453.39	0.520069	1.30168e-07	A9
1	AX-75499502	rs317250987	66176862	0	A	G	0.462	-2475.18	464.851	0.557925	1.30797e-07	A9
1	AX-75496678	rs314510023	64915232	0	A	G	0.426	-2397.98	450.425	0.490194	1.31402e-07	A9
1	AX-75498862	rs314533153	65895106	0	T	C	0.443	-2452.07	460.673	0.530855	1.32107e-07	A9
1	AX-75500765	rs315092952	66726065	0	A	G	0.429	2482.84	466.641	0.591728	1.33625e-07	A9
1	AX-75500811	rs315265653	66750322	0	G	A	0.429	2482.84	466.641	0.591728	1.33625e-07	A9
1	AX-75496675	rs316081188	64913922	0	A	G	0.424	-2397.08	450.809	0.494545	1.36038e-07	A9
1	AX-75496688	rs317967319	64918054	0	C	T	0.424	-2397.08	450.809	0.494545	1.36038e-07	A9
1	AX-75496870	rs317588128	64988408	0	C	A	0.424	-2395.06	450.435	0.49957	1.36095e-07	A9
1	AX-75496881	rs313675089	64993438	0	A	G	0.424	-2395.06	450.435	0.49957	1.36095e-07	A9
1	AX-75496893	rs314253147	64998663	0	G	A	0.424	-2395.06	450.435	0.49957	1.36095e-07	A9
1	AX-75496962	rs14837456	65026872	0	G	T	0.424	-2395.06	450.435	0.49957	1.36095e-07	A9
1	AX-75496975	rs313591339	65032042	0	G	A	0.424	-2395.06	450.435	0.49957	1.36095e-07	A9
1	AX-75496978	rs317151946	65033359	0	T	C	0.424	-2395.06	450.435	0.49957	1.36095e-07	A9
1	AX-75497289	rs315065929	65185747	0	A	G	0.442	-2430.33	457.143	0.522168	1.36727e-07	A9
1	AX-75497290	rs312738495	65186203	0	A	G	0.442	-2430.33	457.143	0.522168	1.36727e-07	A9
1	AX-75497306	rs314418943	65193520	0	T	C	0.442	-2430.33	457.143	0.522168	1.36727e-07	A9
1	AX-75497309	rs313186424	65195402	0	A	G	0.442	-2430.33	457.143	0.522168	1.36727e-07	A9
1	AX-80793446	rs317510691	64858184	0	A	T	0.442	-2423.06	455.799	0.486622	1.36924e-07	A9
1	AX-75495190	rs317563239	64229494	0	T	C	0.424	-2404.96	453.467	0.482112	1.46353e-07	A9
1	AX-75495267	rs313730290	64269016	0	G	T	0.424	-2404.96	453.467	0.482112	1.46353e-07	A9
1	AX-80996421	rs315825569	64280786	0	C	G	0.424	-2404.96	453.467	0.482112	1.46353e-07	A9
1	AX-75495497	rs313716617	64375958	0	C	T	0.424	-2404.96	453.467	0.482112	1.46353e-07	A9
1	AX-75495521	rs318056363	64387225	0	C	T	0.424	-2404.96	453.467	0.482112	1.46353e-07	A9
1	AX-80921003	rs317286249	64389382	0	G	C	0.424	-2404.96	453.467	0.482112	1.46353e-07	A9
1	AX-75495159	rs312562286	64213795	0	G	A	0.443	-2425.11	457.502	0.476223	1.48495e-07	A9
1	AX-75495162	rs13878630	64214330	0	A	G	0.443	-2425.11	457.502	0.476223	1.48495e-07	A9
1	AX-75495163	rs13878631	64214392	0	G	T	0.443	-2425.11	457.502	0.476223	1.48495e-07	A9
1	AX-75495167	rs312872559	64216738	0	C	A	0.443	-2425.11	457.502	0.476223	1.48495e-07	A9
1	AX-75495177	rs13657655	64221163	0	C	T	0.443	-2425.11	457.502	0.476223	1.48495e-07	A9
1	AX-75495179	rs314359563	64222954	0	A	G	0.443	-2425.11	457.502	0.476223	1.48495e-07	A9
1	AX-75495191	rs313084666	64229831	0	A	G	0.443	-2425.11	457.502	0.476223	1.48495e-07	A9
1	AX-75496041	rs314096760	64635336	0	G	A	0.42	-2409.27	455.512	0.495819	1.57915e-07	A9
1	AX-75488063	rs316334865	60760441	0	T	C	0.511	2381.83	450.957	0.503738	1.64229e-07	A9
1	AX-75488076	rs318203061	60766479	0	A	G	0.511	2381.83	450.957	0.503738	1.64229e-07	A9
1	AX-75499093	rs315817599	66004127	0	A	G	0.536	2431.41	460.827	0.551326	1.69097e-07	A9
1	AX-75496507	rs313936861	64843414	0	A	G	0.443	-2401.76	455.425	0.489641	1.71343e-07	A9
1	AX-75495662	rs316182113	64454015	0	A	G	0.423	-2394.39	454.103	0.498884	1.7215e-07	A9
1	AX-80803390	rs13658519	66755581	0	A	T	0.428	2459.84	466.654	0.599103	1.73574e-07	A9
1	AX-75497078	rs316659368	65080884	0	C	A	0.442	-2401.38	455.742	0.508408	1.75481e-07	A9
1	AX-75497085	rs312906209	65082178	0	T	C	0.442	-2401.38	455.742	0.508408	1.75481e-07	A9
1	AX-75497090	rs313644889	65085510	0	C	T	0.442	-2401.38	455.742	0.508408	1.75481e-07	A9
1	AX-75498184	rs13658080	65595890	0	G	A	0.441	-2412.97	458.076	0.541017	1.76896e-07	A9
1	AX-75499041	rs316192115	65979184	0	G	A	0.443	-2414.53	458.564	0.530333	1.78969e-07	A9
1	AX-75496029	rs314225702	64631852	0	T	C	0.423	-2391.56	454.345	0.500341	1.80538e-07	A9
1	AX-75499856	rs317528269	66322271	0	C	T	0.442	-2437.44	463.24	0.544039	1.8248e-07	A9
1	AX-75499013	rs317704318	65963324	0	T	G	0.443	-2413.41	458.994	0.530958	1.86045e-07	A9
1	AX-75499411	rs13880109	66141862	0	C	T	0.44	-2437.42	463.567	0.544624	1.86121e-07	A9
1	AX-75497032	rs314476388	65061422	0	A	G	0.424	-2371.94	451.311	0.513718	1.88389e-07	A9
1	AX-75497060	rs313021421	65075562	0	G	A	0.424	-2371.94	451.311	0.513718	1.88389e-07	A9
1	AX-75497076	rs13879206	65080240	0	G	A	0.424	-2371.94	451.311	0.513718	1.88389e-07	A9
1	AX-75497091	rs314154731	65085741	0	G	A	0.424	-2371.94	451.311	0.513718	1.88389e-07	A9
1	AX-75497096	rs314309605	65089987	0	T	C	0.424	-2371.94	451.311	0.513718	1.88389e-07	A9
1	AX-75497099	rs13879213	65091390	0	T	C	0.424	-2371.94	451.311	0.513718	1.88389e-07	A9
1	AX-75497100	rs314680216	65092429	0	G	A	0.424	-2371.94	451.311	0.513718	1.88389e-07	A9
1	AX-75496020	rs13879021	64628007	0	C	T	0.443	-2415.24	459.73	0.490767	1.90441e-07	A9
1	AX-75495105	rs317121196	64193313	0	G	A	0.445	-2405.5	457.957	0.483627	1.91376e-07	A9
1	AX-75498998	rs317616582	65955253	0	A	G	0.442	-2410.51	459.345	0.530483	1.96428e-07	A9
1	AX-75495612	rs13878795	64428919	0	T	G	0.425	-2382.79	454.103	0.488695	1.96897e-07	A9
1	AX-80768890	rs13878798	64430601	0	G	C	0.425	-2382.79	454.103	0.488695	1.96897e-07	A9
1	AX-75493208	rs15293063	63260225	0	C	T	0.449	-2396.04	456.635	0.492484	1.96996e-07	A9
1	AX-75497153	rs316345731	65120129	0	C	A	0.422	-2378.68	453.462	0.509817	1.98612e-07	A9
1	AX-75499153	rs312349533	66027503	0	A	G	0.439	-2417.14	460.891	0.54428	1.99772e-07	A9
1	AX-75495787	rs314843856	64523506	0	A	G	0.444	-2403.97	458.527	0.492275	2.01527e-07	A9
1	AX-75496347	rs313241347	64778590	0	C	A	0.443	-2390.78	456.031	0.4974	2.01792e-07	A9
1	AX-75502323	rs312997363	67449546	0	T	C	0.496	2463.67	470.001	0.65944	2.02566e-07	A9
1	AX-75495631	rs13657716	64438556	0	G	A	0.444	-2400.76	458.086	0.483413	2.03613e-07	A9
1	AX-75495666	rs315848726	64456043	0	G	A	0.444	-2400.76	458.086	0.483413	2.03613e-07	A9
1	AX-75494885	rs313474871	64081204	0	T	C	0.425	-2374.11	453.711	0.488468	2.12572e-07	A9
1	AX-75494967	rs317130758	64123485	0	C	T	0.425	-2374.11	453.711	0.488468	2.12572e-07	A9
1	AX-75494974	rs317274966	64129670	0	A	G	0.425	-2374.11	453.711	0.488468	2.12572e-07	A9
1	AX-75494975	rs313390107	64130154	0	A	C	0.425	-2374.11	453.711	0.488468	2.12572e-07	A9
1	AX-75495004	rs312278736	64144499	0	G	A	0.425	-2374.11	453.711	0.488468	2.12572e-07	A9
1	AX-75495011	rs13878547	64148059	0	G	T	0.425	-2374.11	453.711	0.488468	2.12572e-07	A9
1	AX-75495019	rs317157112	64151882	0	G	A	0.425	-2374.11	453.711	0.488468	2.12572e-07	A9
1	AX-80771869	rs13878574	64166591	0	G	C	0.425	-2374.11	453.711	0.488468	2.12572e-07	A9
1	AX-75496763	rs314770012	64949898	0	C	T	0.425	-2361.89	451.448	0.498697	2.13493e-07	A9
1	AX-75495320	rs315022620	64294344	0	C	T	0.425	-2364.76	452.488	0.483546	2.19922e-07	A9
1	AX-75495026	rs317270417	64156901	0	C	T	0.444	-2391.19	457.604	0.483065	2.20729e-07	A9
1	AX-75495075	rs316438082	64178384	0	G	A	0.444	-2391.19	457.604	0.483065	2.20729e-07	A9
1	AX-75497030	rs15296908	65059916	0	C	T	0.425	-2357.09	451.219	0.518035	2.22607e-07	A9
1	AX-75498685	rs314549361	65815578	0	A	G	0.462	-2426.99	464.969	0.549165	2.27485e-07	A9
1	AX-75495454	rs15295417	64359824	0	C	T	0.423	-2380.61	456.234	0.49097	2.29532e-07	A9
1	AX-75495576	rs317536823	64412151	0	T	C	0.424	-2373.6	454.906	0.489135	2.29746e-07	A9
1	AX-75495972	rs315000258	64604287	0	C	T	0.424	-2362.27	453.62	0.495636	2.42289e-07	A9
1	AX-75495998	rs13879003	64616718	0	A	G	0.424	-2362.27	453.62	0.495636	2.42289e-07	A9
1	AX-75496968	rs315355597	65029700	0	C	A	0.422	-2340.45	449.52	0.503606	2.43617e-07	A9
1	AX-75488296	rs317166906	60861512	0	A	G	0.523	2321.32	445.924	0.50134	2.44762e-07	A9
1	AX-75495997	rs312655843	64615669	0	G	A	0.443	-2378.39	457.427	0.489957	2.52748e-07	A9
1	AX-75495042	rs313803665	64164098	0	A	G	0.425	-2355.66	453.523	0.491079	2.59873e-07	A9
1	AX-75499695	rs15299661	66255829	0	C	A	0.441	-2399.41	461.977	0.544367	2.60352e-07	A9
1	AX-75498240	rs15298314	65620033	0	A	C	0.442	-2377.12	457.756	0.527631	2.61454e-07	A9
1	AX-75495091	rs316682863	64185954	0	C	A	0.426	-2360.03	454.476	0.490593	2.61608e-07	A9
1	AX-75496002	rs314739765	64618665	0	G	A	0.423	-2351.53	452.969	0.496038	2.63648e-07	A9
1	AX-75496234	rs317723767	64726287	0	A	C	0.442	-2373.44	457.957	0.501645	2.75835e-07	A9
1	AX-75496256	rs312328176	64738232	0	C	T	0.442	-2373.44	457.957	0.501645	2.75835e-07	A9
1	AX-75496400	rs313778295	64800654	0	A	G	0.44	-2365.07	456.444	0.511623	2.77494e-07	A9
1	AX-75495214	rs13657661	64240846	0	G	T	0.426	-2353.52	455.236	0.491412	2.94766e-07	A9
1	AX-75495185	rs314542988	64226618	0	T	C	0.449	-2372.66	459.493	0.48457	3.04436e-07	A9
1	AX-75494839	rs14836638	64060778	0	T	C	0.445	-2360.43	457.184	0.491712	3.05489e-07	A9
1	AX-75487101	rs317126359	60301901	0	A	G	0.503	2345.49	454.892	0.51908	3.16476e-07	A9
1	AX-75502358	rs314201402	67467496	0	A	G	0.502	2403.28	466.408	0.648908	3.22098e-07	A9
1	AX-75495210	rs314141980	64239152	0	G	A	0.426	-2341.09	454.364	0.487833	3.22562e-07	A9
1	AX-75495523	rs313277240	64387706	0	T	G	0.426	-2341.09	454.364	0.487833	3.22562e-07	A9
1	AX-75499515	rs312336098	66182414	0	A	G	0.463	-2384.2	462.746	0.554692	3.22855e-07	A9
1	AX-75495204	rs15295146	64236306	0	G	A	0.445	-2362.11	458.556	0.481519	3.24701e-07	A9
1	AX-75495244	rs314450220	64253827	0	G	T	0.445	-2362.11	458.556	0.481519	3.24701e-07	A9
1	AX-75495246	rs313069192	64255227	0	C	T	0.445	-2362.11	458.556	0.481519	3.24701e-07	A9
1	AX-75495248	rs314314223	64257556	0	A	G	0.445	-2362.11	458.556	0.481519	3.24701e-07	A9
1	AX-75495265	rs316177028	64267610	0	T	C	0.445	-2362.11	458.556	0.481519	3.24701e-07	A9
1	AX-75495279	rs315747579	64273835	0	C	T	0.445	-2362.11	458.556	0.481519	3.24701e-07	A9
1	AX-75495318	rs15295269	64290888	0	T	C	0.445	-2362.11	458.556	0.481519	3.24701e-07	A9
1	AX-75499251	rs313670833	66070462	0	G	A	0.538	2399.12	466.086	0.562222	3.31149e-07	A9
1	AX-75495115	rs317222398	64196733	0	C	T	0.426	-2340.7	455.345	0.496856	3.43099e-07	A9
1	AX-75502439	rs317844710	67501121	0	G	T	0.491	2398.22	466.644	0.659929	3.45258e-07	A9
1	AX-75502459	rs316034266	67508749	0	C	T	0.491	2398.22	466.644	0.659929	3.45258e-07	A9
1	AX-75306932	rs315122183	155579550	0	C	T	0.014	8671.46	1688.41	1.06053	3.51377e-07	A9
1	AX-75493312	rs15293251	63313375	0	A	G	0.433	-2328.17	453.318	0.503612	3.51406e-07	A9
1	AX-75495132	rs316819198	64202236	0	A	G	0.427	-2324.83	453.076	0.489145	3.59904e-07	A9
1	AX-75499197	rs314456013	66045718	0	G	T	0.537	2373.02	462.788	0.557163	3.66533e-07	A9
1	AX-75495582	rs317788868	64415641	0	C	T	0.426	-2332.65	455.104	0.488079	3.70604e-07	A9
1	AX-75502937	rs10727000	67720486	0	C	T	0.449	-2420.11	472.241	0.596897	3.72101e-07	A9
1	AX-75487117	rs314898843	60312843	0	A	G	0.518	2308.16	450.834	0.51785	3.81753e-07	A9
1	AX-75496505	rs313394087	64842893	0	G	T	0.441	-2341.16	457.918	0.495551	3.95986e-07	A9
1	AX-75502341	rs313792061	67459870	0	C	T	0.449	-2396.7	469.002	0.612518	4.00934e-07	A9
1	AX-80911357	rs312347405	64287542	0	C	G	0.445	-2340.82	458.229	0.484822	4.04657e-07	A9
1	AX-75487139	rs14832979	60325946	0	A	G	0.459	-2283.98	447.154	0.545203	4.05874e-07	A9
1	AX-75502471	rs14840266	67515199	0	T	C	0.49	2394.6	468.829	0.670404	4.06275e-07	A9
1	AX-75487718	rs315180470	60608203	0	G	A	0.523	2292.44	448.875	0.514472	4.0741e-07	A9
1	AX-75499961	rs312477236	66370298	0	A	G	0.445	-2347.29	459.81	0.543565	4.11944e-07	A9
1	AX-75500041	rs13658416	66407917	0	A	G	0.445	-2347.29	459.81	0.543565	4.11944e-07	A9
1	AX-75495815	rs315014936	64537698	0	A	G	0.426	-2325.32	455.649	0.502704	4.15335e-07	A9
1	AX-75502225	rs313602646	67395321	0	G	A	0.448	-2378.09	466.381	0.59392	4.24581e-07	A9
1	AX-75496360	rs315184485	64782968	0	C	T	0.444	-2329.01	457.099	0.502362	4.32975e-07	A9
1	AX-75496362	rs316093571	64783654	0	G	A	0.444	-2329.01	457.099	0.502362	4.32975e-07	A9
1	AX-75496363	rs317774912	64783815	0	A	G	0.444	-2329.01	457.099	0.502362	4.32975e-07	A9
1	AX-75499460	rs314078322	66158451	0	C	A	0.462	-2364.7	464.169	0.557561	4.34556e-07	A9
1	AX-75487589	rs316572726	60542981	0	G	A	0.523	2290.45	449.757	0.517732	4.38691e-07	A9
1	AX-75499211	rs313794943	66051156	0	C	T	0.442	-2348.47	461.153	0.544784	4.38763e-07	A9
1	AX-75499183	rs317184693	66037648	0	A	G	0.44	-2356.45	462.824	0.554546	4.41302e-07	A9
1	AX-75488382	rs316866285	60905269	0	A	G	0.51	2292.04	450.233	0.504771	4.42835e-07	A9
1	AX-75488385	rs317924057	60906988	0	T	C	0.51	2292.04	450.233	0.504771	4.42835e-07	A9
1	AX-75488423	rs317415589	60928071	0	G	A	0.51	2292.04	450.233	0.504771	4.42835e-07	A9
1	AX-75488428	rs315638180	60930108	0	G	A	0.51	2292.04	450.233	0.504771	4.42835e-07	A9
1	AX-75488429	rs312937916	60930536	0	C	T	0.51	2292.04	450.233	0.504771	4.42835e-07	A9
1	AX-75488455	rs313784392	60941457	0	C	T	0.51	2292.04	450.233	0.504771	4.42835e-07	A9
1	AX-80793000	rs316055267	64318542	0	A	T	0.444	-2336.14	458.95	0.483318	4.44228e-07	A9
1	AX-75499553	rs13880157	66200997	0	C	T	0.443	-2348.17	461.679	0.545146	4.53465e-07	A9
1	AX-80821664	rs314845060	66108684	0	C	G	0.44	-2364.69	465.164	0.549583	4.59499e-07	A9
1	AX-75499349	rs315179918	66115114	0	A	C	0.44	-2364.69	465.164	0.549583	4.59499e-07	A9
1	AX-80888887	rs313822026	60604387	0	C	G	0.522	2281.66	448.882	0.508678	4.60828e-07	A9
1	AX-75494924	rs313655025	64098735	0	T	C	0.426	-2310.24	454.62	0.494275	4.63891e-07	A9
1	AX-75495016	rs313378116	64150250	0	T	C	0.426	-2310.24	454.62	0.494275	4.63891e-07	A9
1	AX-75495088	rs317625384	64184709	0	T	C	0.426	-2310.24	454.62	0.494275	4.63891e-07	A9
1	AX-75494940	rs315716101	64108384	0	C	A	0.445	-2328.2	458.672	0.488463	4.7767e-07	A9
1	AX-75495036	rs318030288	64160565	0	C	T	0.445	-2328.2	458.672	0.488463	4.7767e-07	A9
1	AX-75495060	rs316858541	64171880	0	G	A	0.445	-2328.2	458.672	0.488463	4.7767e-07	A9
1	AX-75488480	rs318201557	60953566	0	T	G	0.509	2284.98	450.763	0.514503	4.94576e-07	A9
1	AX-75495625	rs15295525	64436689	0	T	C	0.443	-2329.95	459.693	0.49173	4.9619e-07	A9
1	AX-75502321	rs318026962	67449333	0	A	G	0.485	2375.09	468.696	0.668638	4.98852e-07	A9
1	AX-75503256	rs312794891	67864481	0	C	T	0.479	2360.99	466.329	0.694706	5.10465e-07	A9
1	AX-75499208	rs15299283	66050566	0	A	G	0.441	-2338.28	461.878	0.545513	5.11441e-07	A9
1	AX-75493559	rs315311716	63434838	0	A	C	0.447	-2312	456.735	0.502149	5.12807e-07	A9
1	AX-75502258	rs314662988	67415760	0	C	A	0.474	-2498.8	493.678	0.610235	5.13897e-07	A9
1	AX-75492967	rs15292689	63146823	0	G	A	0.431	-2285.95	452.273	0.506656	5.33159e-07	A9
1	AX-75503066	rs317229092	67777908	0	T	C	0.443	-2397.14	474.384	0.595168	5.36426e-07	A9
1	AX-75492754	rs15292422	63047821	0	T	C	0.448	-2293.45	454.253	0.491632	5.48305e-07	A9
1	AX-75500841	rs13880663	66764440	0	G	A	0.535	2354.77	466.521	0.555662	5.52015e-07	A9
1	AX-75487801	rs14833404	60646439	0	C	T	0.523	2270.3	449.829	0.516551	5.53403e-07	A9
1	AX-75495736	rs315472116	64499871	0	G	T	0.427	-2293.01	454.33	0.501112	5.5342e-07	A9
1	AX-75495339	rs313858207	64303757	0	C	T	0.444	-2313.76	458.733	0.488564	5.62462e-07	A9
1	AX-75487292	rs14833080	60396562	0	G	A	0.472	-2299.87	456.202	0.550646	5.69554e-07	A9
1	AX-75493223	rs313861286	63269744	0	C	T	0.419	-2319.64	460.303	0.562074	5.7524e-07	A9
1	AX-75487136	rs312523005	60323664	0	C	T	0.459	-2259.01	448.511	0.551507	5.83159e-07	A9
1	AX-75496522	rs314415559	64850406	0	G	A	0.442	-2306.4	457.938	0.492513	5.83751e-07	A9
1	AX-75498553	rs314138547	65754775	0	C	T	0.514	2316.58	460.057	0.546829	5.86963e-07	A9
1	AX-75496141	rs318207061	64684911	0	G	T	0.443	-2310.95	459.038	0.506817	5.90154e-07	A9
1	AX-75496166	rs314912276	64697740	0	A	G	0.443	-2310.95	459.038	0.506817	5.90154e-07	A9
1	AX-75496213	rs314877876	64717353	0	C	T	0.443	-2310.95	459.038	0.506817	5.90154e-07	A9
1	AX-75496214	rs317471041	64717501	0	C	T	0.443	-2310.95	459.038	0.506817	5.90154e-07	A9
1	AX-75496264	rs15296268	64742265	0	G	A	0.443	-2310.95	459.038	0.506817	5.90154e-07	A9
1	AX-75487421	rs317979973	60461306	0	G	A	0.504	2287.03	454.288	0.52621	5.90192e-07	A9
1	AX-75502173	rs14840086	67373113	0	A	G	0.489	2342.95	465.444	0.651939	5.91798e-07	A9
1	AX-75492993	rs13877808	63157538	0	G	A	0.449	-2296.49	456.268	0.498164	5.93557e-07	A9
1	AX-75492999	rs312884673	63161179	0	G	A	0.449	-2296.49	456.268	0.498164	5.93557e-07	A9
1	AX-75493000	rs314345363	63161601	0	A	G	0.449	-2296.49	456.268	0.498164	5.93557e-07	A9
1	AX-75493022	rs317872465	63174359	0	C	A	0.449	-2296.49	456.268	0.498164	5.93557e-07	A9
1	AX-80858712	rs317582792	63177042	0	G	C	0.449	-2296.49	456.268	0.498164	5.93557e-07	A9
1	AX-80857194	rs318187567	63185014	0	C	G	0.449	-2296.49	456.268	0.498164	5.93557e-07	A9
1	AX-75493071	rs15292919	63197229	0	A	G	0.449	-2296.49	456.268	0.498164	5.93557e-07	A9
1	AX-75497087	rs318006072	65083765	0	A	G	0.427	-2278.29	452.76	0.519719	5.97176e-07	A9
1	AX-75501948	rs316188225	67268747	0	G	T	0.5	2346.31	466.536	0.640683	6.05673e-07	A9
1	AX-75495288	rs315282652	64277293	0	T	C	0.444	-2311.71	460.151	0.489414	6.22398e-07	A9
1	AX-75497189	rs314899949	65138448	0	T	G	0.442	-2312.72	460.372	0.518162	6.23137e-07	A9
1	AX-75503437	rs13881949	67946517	0	A	G	0.441	-2380.11	474.142	0.614432	6.35037e-07	A9
1	AX-75492640	rs14835865	62992869	0	T	C	0.441	-2282.88	455.204	0.506442	6.50513e-07	A9
1	AX-75492975	rs15292692	63149638	0	A	G	0.448	-2281.41	454.931	0.49743	6.51254e-07	A9
1	AX-75498529	rs316376440	65746504	0	C	T	0.514	2311.12	460.922	0.548725	6.5364e-07	A9
1	AX-75496241	rs317985026	64730953	0	A	G	0.441	-2301.63	459.254	0.505692	6.61782e-07	A9
1	AX-75494797	rs15294675	64039423	0	G	T	0.446	-2290.05	457.261	0.490273	6.73495e-07	A9
1	AX-75503030	rs316631258	67758662	0	A	G	0.439	-2367.68	472.791	0.611305	6.74517e-07	A9
1	AX-75500960	rs316095817	66816266	0	A	G	0.438	2300.31	459.605	0.635169	6.84473e-07	A9
1	AX-75494421	rs315293252	63863290	0	A	C	0.426	-2261.67	451.995	0.497663	6.88697e-07	A9
1	AX-75499827	rs13880232	66310825	0	G	A	0.462	2333.15	466.29	0.607147	6.89047e-07	A9
1	AX-75503361	rs13881923	67912178	0	A	G	0.458	2364.28	472.63	0.777369	6.93411e-07	A9
1	AX-75501198	rs316733227	66922552	0	A	G	0.448	-2304.07	460.652	0.559398	6.95622e-07	A9
1	AX-75486969	rs317120531	60228823	0	G	A	0.483	2311.98	462.315	0.575857	6.9879e-07	A9
1	AX-75503130	rs316447591	67808349	0	C	A	0.515	2319.37	463.824	0.742869	6.99931e-07	A9
1	AX-75496304	rs312720983	64762549	0	T	G	0.442	-2293.99	459.089	0.514458	7.13101e-07	A9
1	AX-75500125	rs316843311	66444302	0	G	A	0.445	-2309.43	462.359	0.532474	7.20088e-07	A9
1	AX-75499990	rs314590045	66382011	0	T	G	0.535	2333.92	468.235	0.562145	7.58644e-07	A9
1	AX-80794752	rs313811232	66122645	0	G	C	0.444	-2297.73	461.215	0.541769	7.68652e-07	A9
1	AX-75488562	rs13875700	60989447	0	A	C	0.511	2243.7	450.755	0.503297	7.85221e-07	A9
1	AX-75499644	rs313193914	66236525	0	C	T	0.443	-2298.74	462.025	0.546855	7.94229e-07	A9
1	AX-75499694	rs13880199	66255503	0	T	C	0.443	-2298.74	462.025	0.546855	7.94229e-07	A9
1	AX-80982854	rs316529317	67712123	0	G	C	0.493	2345.98	471.567	0.670963	7.96264e-07	A9
1	AX-75488533	rs312398144	60975218	0	C	T	0.527	2230.69	448.688	0.500891	8.09442e-07	A9
1	AX-75492954	rs313763663	63138449	0	T	G	0.449	-2267.58	456.539	0.501983	8.28636e-07	A9
1	AX-75493737	rs317886931	63531113	0	G	A	0.447	-2271.97	457.448	0.498154	8.29827e-07	A9
1	AX-75497748	rs316734946	65391659	0	T	C	0.544	2298.71	462.948	0.572609	8.34949e-07	A9
1	AX-75503031	rs315450314	67759440	0	T	C	0.497	2348.4	473.299	0.668847	8.50205e-07	A9
1	AX-75494615	rs315989578	63954633	0	A	G	0.451	-2188.93	441.232	0.515201	8.53662e-07	A9
1	AX-75503352	rs312533879	67907994	0	T	C	0.477	2334.64	470.722	0.721163	8.58996e-07	A9
1	AX-75503027	rs313442627	67757730	0	A	G	0.443	-2349.55	474.09	0.597699	8.75334e-07	A9
1	AX-75500788	rs312746823	66738285	0	T	G	0.441	2263.56	456.765	0.62777	8.76661e-07	A9
1	AX-75492958	rs317529704	63141438	0	G	A	0.43	-2233.38	450.718	0.507188	8.78739e-07	A9
1	AX-75492985	rs315802428	63155146	0	A	G	0.43	-2233.38	450.718	0.507188	8.78739e-07	A9
1	AX-75494205	rs317866966	63748926	0	A	G	0.426	-2250.95	454.405	0.50012	8.85488e-07	A9
1	AX-75494807	rs15294692	64044752	0	A	C	0.443	-2231.7	450.531	0.521865	8.86108e-07	A9
1	AX-75495988	rs312848818	64611224	0	A	G	0.424	-2252.57	454.758	0.508221	8.86774e-07	A9
1	AX-75488128	rs315876100	60787131	0	T	C	0.52	2252.62	455.248	0.511555	9.10157e-07	A9
1	AX-75499247	rs313399567	66067547	0	A	G	0.536	2300.02	464.92	0.562664	9.14653e-07	A9
1	AX-75499263	rs13880026	66074096	0	T	C	0.536	2300.02	464.92	0.562664	9.14653e-07	A9
1	AX-75499275	rs312917844	66078600	0	C	T	0.536	2300.02	464.92	0.562664	9.14653e-07	A9
1	AX-75492545	rs13657220	62946830	0	G	A	0.43	-2221.57	449.952	0.505422	9.60284e-07	A9
1	AX-75495264	rs14836806	64266561	0	A	C	0.445	-2272.38	460.274	0.491584	9.61828e-07	A9
1	AX-75495516	rs315016302	64384753	0	C	T	0.43	-2257.01	457.173	0.494525	9.62459e-07	A9
1	AX-75494370	rs314256877	63835463	0	G	T	0.445	-2255.35	457.666	0.49733	1.00628e-06	A9
1	AX-75487731	rs14833357	60613324	0	G	T	0.524	2220.92	451.205	0.524429	1.03537e-06	A9
1	AX-75502972	rs317343491	67735633	0	C	T	0.491	2313.56	470.084	0.667137	1.03856e-06	A9
1	AX-75502929	rs15303550	67715681	0	T	C	0.497	2303.03	468.405	0.668031	1.06375e-06	A9
1	AX-75494524	rs315341027	63913531	0	C	T	0.442	-2216.32	451.063	0.523673	1.08077e-06	A9
1	AX-75499323	rs14838682	66104391	0	T	G	0.443	-2275.3	463.333	0.551131	1.09604e-06	A9
1	AX-75499337	rs313235467	66109498	0	C	T	0.443	-2275.3	463.333	0.551131	1.09604e-06	A9
1	AX-75486756	rs317558747	60120761	0	G	A	0.515	2266.09	462.395	0.575494	1.15141e-06	A9
1	AX-75492920	rs313672307	63124093	0	G	A	0.449	-2230.7	455.261	0.497187	1.15673e-06	A9
1	AX-75492932	rs317372761	63129457	0	C	T	0.449	-2230.7	455.261	0.497187	1.15673e-06	A9
1	AX-75500833	rs15300865	66761073	0	A	G	0.426	2312.81	472.036	0.625918	1.1578e-06	A9
1	AX-75500858	rs317661068	66772447	0	T	C	0.426	2312.81	472.036	0.625918	1.1578e-06	A9
1	AX-75494180	rs313837922	63740085	0	C	T	0.426	-2226.08	454.656	0.504779	1.17775e-06	A9
1	AX-75499246	rs313857923	66067454	0	A	G	0.442	-2270.67	464.088	0.555852	1.19785e-06	A9
1	AX-75501122	rs313111386	66888823	0	T	C	0.449	-2276.46	465.695	0.567349	1.22446e-06	A9
1	AX-75487701	rs316336168	60598299	0	A	G	0.442	-2239.37	458.136	0.579635	1.22632e-06	A9
1	AX-80762655	rs317945060	63128959	0	G	C	0.43	-2195.81	449.406	0.502953	1.23828e-06	A9
1	AX-75492948	rs315475836	63134355	0	T	C	0.43	-2195.81	449.406	0.502953	1.23828e-06	A9
1	AX-75499656	rs318227566	66241649	0	A	G	0.462	2272.92	465.203	0.611715	1.23935e-06	A9
1	AX-75502638	rs313623032	67585447	0	A	G	0.499	2316.4	474.679	0.682261	1.27611e-06	A9
1	AX-75501565	rs313515599	67078806	0	C	T	0.471	2260.34	463.25	0.680437	1.28003e-06	A9
1	AX-75493767	rs315163830	63546166	0	G	A	0.493	2179.75	447.073	0.512921	1.30361e-06	A9
1	AX-75503016	rs13659026	67752690	0	G	A	0.496	2306.26	473.413	0.670476	1.32976e-06	A9
1	AX-75503034	rs317323941	67761029	0	A	G	0.496	2306.26	473.413	0.670476	1.32976e-06	A9
1	AX-75494153	rs312502759	63730601	0	T	C	0.426	-2224.25	456.58	0.513681	1.32981e-06	A9
1	AX-77284820	#N/A	61253653	0	T	C	0.527	2198.99	451.425	0.514563	1.33196e-06	A9
1	AX-75489099	rs315376100	61266191	0	C	T	0.527	2198.99	451.425	0.514563	1.33196e-06	A9
1	AX-75489120	rs14834051	61280268	0	C	T	0.527	2198.99	451.425	0.514563	1.33196e-06	A9
1	AX-80767183	rs14833411	60649049	0	A	T	0.459	-2209.91	453.815	0.544396	1.34243e-06	A9
1	AX-75487813	rs314272759	60651294	0	T	G	0.459	-2209.91	453.815	0.544396	1.34243e-06	A9
1	AX-75503044	rs317849802	67767573	0	T	C	0.492	2303.03	473.023	0.671419	1.34828e-06	A9
1	AX-75503049	rs317518483	67769177	0	T	C	0.492	2303.03	473.023	0.671419	1.34828e-06	A9
1	AX-75503058	rs318188518	67774522	0	G	A	0.492	2303.03	473.023	0.671419	1.34828e-06	A9
1	AX-75503059	rs315200807	67774939	0	C	T	0.492	2303.03	473.023	0.671419	1.34828e-06	A9
1	AX-75492883	rs14835988	63108274	0	A	G	0.45	-2214.61	454.901	0.499013	1.35113e-06	A9
1	AX-75492523	rs13877602	62932507	0	T	C	0.419	-2192.2	450.724	0.544597	1.38193e-06	A9
1	AX-75501493	rs312987487	67046301	0	T	C	0.457	2209.61	454.432	0.687049	1.39136e-06	A9
1	AX-75494488	rs15294436	63897428	0	C	T	0.426	-2208.52	454.479	0.507396	1.41132e-06	A9
1	AX-75494773	rs313835587	64024691	0	T	C	0.443	-2196.6	452.099	0.527383	1.41664e-06	A9
1	AX-75494786	rs15294666	64031727	0	A	G	0.443	-2196.6	452.099	0.527383	1.41664e-06	A9
1	AX-75502599	rs313685237	67571064	0	C	A	0.454	-2295.72	472.587	0.610531	1.42288e-06	A9
1	AX-75502850	rs13658993	67682913	0	C	T	0.499	2297.85	473.383	0.669132	1.4488e-06	A9
1	AX-75489014	rs312690113	61221378	0	T	G	0.526	2194.18	452.116	0.511738	1.45562e-06	A9
1	AX-75492968	rs314457699	63147177	0	C	A	0.421	-2195.91	452.613	0.524214	1.46651e-06	A9
1	AX-75492973	rs313232665	63148873	0	C	T	0.421	-2195.91	452.613	0.524214	1.46651e-06	A9
1	AX-75501153	rs14839517	66898940	0	C	T	0.455	-2222.35	458.232	0.567648	1.47951e-06	A9
1	AX-75489071	rs316031918	61250095	0	T	C	0.449	-2189.4	451.499	0.535696	1.48418e-06	A9
1	AX-75493005	rs312868041	63165168	0	A	C	0.45	-2221.89	458.452	0.506187	1.50374e-06	A9
1	AX-75492661	rs314433956	63002685	0	G	A	0.421	-2219.47	458.014	0.562612	1.50849e-06	A9
1	AX-75493700	rs15293737	63514087	0	A	G	0.408	-2208.37	456.088	0.566174	1.5375e-06	A9
1	AX-75493016	rs317433577	63171909	0	A	C	0.44	-2215.42	457.659	0.522629	1.54671e-06	A9
1	AX-75493017	rs312278028	63171963	0	C	T	0.44	-2215.42	457.659	0.522629	1.54671e-06	A9
1	AX-75493018	rs14836028	63172968	0	C	T	0.44	-2215.42	457.659	0.522629	1.54671e-06	A9
1	AX-75497463	rs314325880	65265856	0	C	T	0.528	2240.1	463.14	0.552559	1.5772e-06	A9
1	AX-75497474	rs13879248	65269762	0	G	A	0.528	2240.1	463.14	0.552559	1.5772e-06	A9
1	AX-75485387	rs15284130	59448039	0	A	G	0.474	-2179.97	450.923	0.689569	1.59498e-06	A9
1	AX-75485529	rs316805403	59522571	0	A	G	0.408	-2165.64	448.079	0.663142	1.60506e-06	A9
1	AX-75502688	rs314116819	67612835	0	C	T	0.501	2284.15	472.739	0.675655	1.61636e-06	A9
1	AX-75494569	rs312282201	63933926	0	A	G	0.442	-2182.08	451.635	0.528346	1.61821e-06	A9
1	AX-75501615	rs15301807	67106463	0	A	C	0.47	-2254.29	466.671	0.581619	1.62562e-06	A9
1	AX-75488371	rs316680388	60898774	0	T	C	0.521	2200.7	455.614	0.526729	1.62863e-06	A9
1	AX-80939084	rs317555701	67212587	0	C	G	0.489	2250.82	466.029	0.657172	1.6318e-06	A9
1	AX-75487751	rs315419198	60620038	0	C	T	0.442	-2215.12	459.028	0.582233	1.66491e-06	A9
1	AX-75503391	rs15304014	67926531	0	A	G	0.442	2297.47	476.559	0.729689	1.70368e-06	A9
1	AX-75493066	rs316637594	63193543	0	C	T	0.483	2188.45	454.352	0.51566	1.73989e-06	A9
1	AX-75493084	rs13657341	63204475	0	C	T	0.483	2188.45	454.352	0.51566	1.73989e-06	A9
1	AX-75493097	rs13877859	63210027	0	A	G	0.483	2188.45	454.352	0.51566	1.73989e-06	A9
1	AX-75493107	rs316992978	63214508	0	G	T	0.483	2188.45	454.352	0.51566	1.73989e-06	A9
1	AX-80884090	rs314149880	63758652	0	A	T	0.431	-2194.77	455.693	0.518571	1.74256e-06	A9
1	AX-75502769	rs316661340	67647894	0	T	C	0.487	2285.44	474.736	0.680452	1.76133e-06	A9
1	AX-80800906	rs316684911	64193351	0	A	T	0.443	-2223.12	461.89	0.509575	1.77026e-06	A9
1	AX-75493542	rs317284229	63425438	0	A	G	0.472	2176.48	452.212	0.518683	1.7712e-06	A9
1	AX-75493545	rs315640284	63427971	0	C	A	0.472	2176.48	452.212	0.518683	1.7712e-06	A9
1	AX-75306459	rs13963481	155373374	0	C	T	0.013	8559.24	1779.78	1.07811	1.80446e-06	A9
1	AX-75500797	rs13880628	66742172	0	A	G	0.42	2244.75	466.798	0.636456	1.80733e-06	A9
1	AX-75492286	rs14835748	62829145	0	A	G	0.444	-2186.61	455.008	0.511706	1.83555e-06	A9
1	AX-75494265	rs317836595	63783893	0	G	A	0.427	-2183.82	454.546	0.501796	1.84662e-06	A9
1	AX-75494476	rs312696990	63891101	0	T	C	0.442	-2164.66	450.654	0.527461	1.85592e-06	A9
1	AX-80811085	rs312725300	65158286	0	G	C	0.454	-2189.79	455.99	0.548225	1.86575e-06	A9
1	AX-75494248	rs315052225	63774029	0	A	G	0.427	-2186.59	455.409	0.506905	1.87389e-06	A9
1	AX-75485367	rs312993406	59437257	0	C	T	0.449	-2177.47	454.108	0.643122	1.93244e-06	A9
1	AX-75494818	rs13657578	64049415	0	T	G	0.446	-2167.51	452.246	0.533563	1.95388e-06	A9
1	AX-75489092	rs14834035	61263234	0	A	G	0.527	2165.99	452.244	0.52111	1.98591e-06	A9
1	AX-75500983	rs314052801	66826024	0	T	C	0.437	2191.85	457.885	0.638557	2.01034e-06	A9
1	AX-80792562	rs15292149	62937170	0	C	G	0.431	-2158.55	450.944	0.51225	2.01175e-06	A9
1	AX-75493813	rs317094948	63569346	0	G	A	0.408	-2185.33	456.983	0.567944	2.05781e-06	A9
1	AX-75493828	rs317838443	63575235	0	A	G	0.408	-2185.33	456.983	0.567944	2.05781e-06	A9
1	AX-75496488	rs313110656	64835229	0	C	A	0.528	2204.89	461.224	0.52587	2.07342e-06	A9
1	AX-75496489	rs313499679	64835237	0	C	A	0.528	2204.89	461.224	0.52587	2.07342e-06	A9
1	AX-75496726	rs315433980	64934275	0	A	G	0.526	2209.75	462.334	0.530399	2.08311e-06	A9
1	AX-75494308	rs316448873	63802187	0	A	G	0.446	-2191.97	458.834	0.503724	2.10637e-06	A9
1	AX-75494403	rs13878251	63853978	0	A	G	0.446	-2191.97	458.834	0.503724	2.10637e-06	A9
1	AX-81000189	rs14832908	60274345	0	G	C	0.481	2211.85	463.172	0.577022	2.12497e-06	A9
1	AX-75492689	rs313613793	63018908	0	T	C	0.42	-2187.46	458.192	0.564508	2.13873e-06	A9
1	AX-75492696	rs318166068	63022878	0	C	T	0.42	-2187.46	458.192	0.564508	2.13873e-06	A9
1	AX-75492718	rs312962121	63033140	0	C	T	0.44	-2178.43	456.434	0.518025	2.15321e-06	A9
1	AX-80965866	rs316923811	63037818	0	T	A	0.44	-2178.43	456.434	0.518025	2.15321e-06	A9
1	AX-75492877	rs315587858	63106168	0	A	C	0.44	-2178.43	456.434	0.518025	2.15321e-06	A9
1	AX-75492896	rs317732586	63113504	0	T	C	0.44	-2178.43	456.434	0.518025	2.15321e-06	A9
1	AX-80813592	rs14835993	63118358	0	T	A	0.44	-2178.43	456.434	0.518025	2.15321e-06	A9
1	AX-75499991	rs314972632	66382040	0	G	T	0.535	2222.24	465.676	0.559152	2.15982e-06	A9
1	AX-75501771	rs15302036	67179769	0	T	C	0.459	-2204.67	462.026	0.62841	2.16322e-06	A9
1	AX-75489254	rs315771606	61341835	0	A	G	0.531	2177.11	456.476	0.539334	2.18792e-06	A9
1	AX-75496275	rs313596966	64746442	0	T	C	0.525	2198.6	461.415	0.546542	2.2359e-06	A9
1	AX-75496867	rs13820682	64987980	0	C	T	0.527	2195.97	461.013	0.530968	2.25267e-06	A9
1	AX-80794823	rs314755201	65012889	0	G	C	0.527	2195.97	461.013	0.530968	2.25267e-06	A9
1	AX-75496948	rs13879185	65020771	0	C	A	0.527	2195.97	461.013	0.530968	2.25267e-06	A9
1	AX-75496950	rs313674391	65020907	0	T	C	0.527	2195.97	461.013	0.530968	2.25267e-06	A9
1	AX-75496979	rs315527967	65033800	0	T	C	0.527	2195.97	461.013	0.530968	2.25267e-06	A9
1	AX-75492682	rs317999388	63013343	0	G	A	0.409	-2157.21	452.9	0.56272	2.25531e-06	A9
1	AX-75489101	rs314199637	61270082	0	C	T	0.528	2160.21	453.719	0.521167	2.27716e-06	A9
1	AX-75497182	rs315142215	65134530	0	G	T	0.528	2202.26	462.59	0.54298	2.28161e-06	A9
1	AX-75497204	rs314018522	65145031	0	C	A	0.528	2202.26	462.59	0.54298	2.28161e-06	A9
1	AX-75496660	rs314937800	64908188	0	T	G	0.527	2196.45	461.416	0.526472	2.28665e-06	A9
1	AX-75488806	rs313876651	61114014	0	A	G	0.461	-2154.96	452.982	0.516505	2.31969e-06	A9
1	AX-75503344	rs313589971	67904797	0	A	G	0.474	2249.54	473.601	0.739258	2.40399e-06	A9
1	AX-75486248	rs316446974	59879503	0	T	C	0.468	-2176.88	458.527	0.583326	2.4307e-06	A9
1	AX-80987602	rs317886178	67577866	0	G	C	0.463	-2245.72	473.117	0.626175	2.4415e-06	A9
1	AX-75492430	rs13877573	62895017	0	A	G	0.444	-2170.3	457.3	0.518534	2.45023e-06	A9
1	AX-75494186	rs312859413	63740907	0	T	C	0.43	-2168.49	457.187	0.523843	2.48311e-06	A9
1	AX-75499262	rs317815438	66073544	0	A	G	0.532	2221.93	468.557	0.572206	2.49554e-06	A9
1	AX-75491361	rs14835230	62357034	0	C	T	0.454	-2152.87	454.413	0.513105	2.54874e-06	A9
1	AX-75502608	rs316602880	67574177	0	T	C	0.465	-2238.97	472.695	0.628787	2.5621e-06	A9
1	AX-75487719	rs317784179	60608980	0	C	T	0.425	-2190.55	462.64	0.608187	2.58319e-06	A9
1	AX-75494827	rs13657581	64053819	0	G	A	0.454	-2160.83	456.676	0.540388	2.62381e-06	A9
1	AX-75494829	rs13657589	64054326	0	A	C	0.454	-2160.83	456.676	0.540388	2.62381e-06	A9
1	AX-75488985	rs316307403	61204765	0	C	T	0.527	2148.57	454.122	0.529035	2.62861e-06	A9
1	AX-75496826	rs314800813	64970860	0	G	A	0.454	-2154.52	455.537	0.542097	2.64944e-06	A9
1	AX-80804280	rs318206184	64973296	0	G	C	0.454	-2154.52	455.537	0.542097	2.64944e-06	A9
1	AX-75496904	rs315534923	65004108	0	C	T	0.454	-2154.52	455.537	0.542097	2.64944e-06	A9
1	AX-75496938	rs317110640	65018319	0	G	A	0.454	-2154.52	455.537	0.542097	2.64944e-06	A9
1	AX-75488854	rs316002512	61141314	0	A	G	0.527	2143.68	453.289	0.524396	2.65508e-06	A9
1	AX-75497226	rs14837563	65153795	0	T	C	0.454	-2161.14	457.102	0.554264	2.67095e-06	A9
1	AX-75489548	rs315246860	61494270	0	A	G	0.459	-2165.46	458.223	0.524894	2.69852e-06	A9
1	AX-75496693	rs317741115	64922588	0	A	G	0.455	-2154.74	455.962	0.53786	2.69976e-06	A9
1	AX-75496714	rs318193983	64929421	0	C	T	0.455	-2154.74	455.962	0.53786	2.69976e-06	A9
1	AX-75496740	rs316876728	64940202	0	C	T	0.455	-2154.74	455.962	0.53786	2.69976e-06	A9
1	AX-75496756	rs312363907	64946665	0	G	T	0.455	-2154.74	455.962	0.53786	2.69976e-06	A9
1	AX-75488375	rs316154740	60902767	0	T	C	0.43	-2173.57	459.978	0.589612	2.70383e-06	A9
1	AX-75488388	rs315079035	60909992	0	T	C	0.43	-2173.57	459.978	0.589612	2.70383e-06	A9
1	AX-75487097	rs316829548	60297814	0	A	C	0.482	2188.09	463.332	0.575537	2.74101e-06	A9
1	AX-80900920	rs312875126	59576557	0	T	A	0.521	2156.75	456.837	0.561219	2.76058e-06	A9
1	AX-75494195	rs13878174	63744097	0	A	G	0.444	-2133.23	452.326	0.531501	2.82607e-06	A9
1	AX-75496925	rs317720933	65014575	0	A	G	0.526	2174.01	461.002	0.535115	2.8302e-06	A9
1	AX-75493270	rs14836147	63289907	0	A	G	0.498	2098.9	445.128	0.541716	2.83785e-06	A9
1	AX-80941870	rs318102675	63956414	0	G	C	0.462	-2155.71	457.265	0.527166	2.85031e-06	A9
1	AX-75496203	rs312437461	64712121	0	A	G	0.452	-2158.04	457.834	0.550794	2.86071e-06	A9
1	AX-75501705	rs312640889	67145559	0	G	A	0.456	-2239.66	475.288	0.612358	2.8795e-06	A9
1	AX-80761595	rs312724176	63495211	0	A	T	0.409	-2147.19	455.699	0.571356	2.88426e-06	A9
1	AX-75489894	rs315924361	61664033	0	C	T	0.527	2130.14	452.366	0.51245	2.92589e-06	A9
1	AX-75489910	rs314239844	61673779	0	T	C	0.527	2130.14	452.366	0.51245	2.92589e-06	A9
1	AX-75489916	rs318147047	61678588	0	A	G	0.527	2130.14	452.366	0.51245	2.92589e-06	A9
1	AX-75496378	rs314560489	64792304	0	T	C	0.527	2172	461.29	0.536698	2.93058e-06	A9
1	AX-80804580	rs316074199	63904790	0	G	C	0.443	-2131.11	452.606	0.536728	2.9308e-06	A9
1	AX-75494570	rs315206890	63933986	0	C	T	0.443	-2131.11	452.606	0.536728	2.9308e-06	A9
1	AX-75494774	rs314826738	64024804	0	T	C	0.445	-2132.99	453.046	0.534	2.93666e-06	A9
1	AX-80931339	rs312675675	65014651	0	T	A	0.527	2169.71	461.025	0.536324	2.96223e-06	A9
1	AX-80788689	rs317847661	63253726	0	C	G	0.514	2082.63	442.557	0.598174	2.9678e-06	A9
1	AX-75488417	rs314897201	60925304	0	T	G	0.464	-2133.82	453.471	0.554534	2.97322e-06	A9
1	AX-75492717	rs317288107	63032729	0	C	A	0.408	-2128.94	452.546	0.563928	2.98948e-06	A9
1	AX-75501685	rs318204685	67135737	0	C	T	0.365	-2206.13	469.413	0.703829	3.05567e-06	A9
1	AX-75487219	rs314720905	60362052	0	A	G	0.468	-2113	449.822	0.587056	3.09027e-06	A9
1	AX-75493103	rs13877871	63213025	0	C	T	0.42	-2160.75	460.243	0.574869	3.12886e-06	A9
1	AX-80867920	rs13877873	63213190	0	T	A	0.42	-2160.75	460.243	0.574869	3.12886e-06	A9
1	AX-75493733	rs314375203	63528556	0	A	G	0.409	-2143.03	456.772	0.571458	3.17559e-06	A9
1	AX-75493734	rs315905163	63528881	0	C	A	0.409	-2143.03	456.772	0.571458	3.17559e-06	A9
1	AX-75502011	rs315580050	67299779	0	G	A	0.488	2181.85	465.208	0.660783	3.20041e-06	A9
1	AX-75494065	rs312591879	63684508	0	A	C	0.427	-2139.47	456.384	0.508076	3.23404e-06	A9
1	AX-75492446	rs315735990	62898857	0	A	G	0.479	2125.86	454.424	0.520967	3.38691e-06	A9
1	AX-75496625	rs317451733	64893556	0	T	G	0.526	2158.46	461.43	0.531344	3.39306e-06	A9
1	AX-80863362	rs315035884	64897105	0	C	G	0.526	2158.46	461.43	0.531344	3.39306e-06	A9
1	AX-75500885	rs312940794	66784613	0	A	G	0.529	2193.24	469.012	0.595767	3.41671e-06	A9
1	AX-75485300	rs312367231	59402484	0	T	C	0.506	2167.41	463.498	0.574277	3.41825e-06	A9
1	AX-75498994	rs316640575	65951677	0	C	T	0.34	2261.49	483.855	0.696133	3.45569e-06	A9
1	AX-75493604	rs313382818	63460592	0	C	T	0.493	2111.63	451.878	0.574111	3.47042e-06	A9
1	AX-75501298	rs314960600	66964840	0	T	C	0.532	2186.96	468.334	0.602052	3.52593e-06	A9
1	AX-75495466	rs315418448	64363166	0	T	C	0.526	2160.68	462.825	0.528122	3.54617e-06	A9
1	AX-75495472	rs317431488	64366959	0	A	G	0.526	2160.68	462.825	0.528122	3.54617e-06	A9
1	AX-75495499	rs315449771	64376345	0	G	T	0.526	2160.68	462.825	0.528122	3.54617e-06	A9
1	AX-77276442	#N/A	62374507	0	T	C	0.431	-2084.93	446.63	0.532078	3.55143e-06	A9
1	AX-75503239	rs316011750	67859289	0	C	T	0.446	-2193.92	470.108	0.64554	3.57352e-06	A9
1	AX-75503588	rs13882024	68014523	0	T	C	0.439	-2226.41	477.101	0.629621	3.57858e-06	A9
1	AX-75498607	rs15298664	65783541	0	G	A	0.36	2253.07	482.868	0.67455	3.58741e-06	A9
1	AX-75498635	rs317030460	65795984	0	A	G	0.36	2253.07	482.868	0.67455	3.58741e-06	A9
1	AX-75496277	rs314903178	64747066	0	C	T	0.445	-2104.72	451.425	0.537997	3.64981e-06	A9
1	AX-80760720	rs316334991	66379322	0	A	T	0.463	-2170.25	465.61	0.571726	3.67195e-06	A9
1	AX-75496907	rs317951301	65004894	0	T	C	0.527	2142.76	459.82	0.534361	3.69102e-06	A9
1	AX-75503195	rs14840592	67837005	0	G	A	0.474	2198.47	472.331	0.719313	3.78814e-06	A9
1	AX-80987377	rs317520170	67201136	0	C	G	0.448	-2161.14	464.357	0.590145	3.79645e-06	A9
1	AX-75503137	rs314403945	67811283	0	T	C	0.474	2200.1	473.007	0.719784	3.84619e-06	A9
1	AX-80816747	rs13874950	60215769	0	T	A	0.487	2150.09	462.317	0.60376	3.85722e-06	A9
1	AX-75495492	rs314759160	64375086	0	A	C	0.455	-2127.81	457.546	0.540359	3.86086e-06	A9
1	AX-75493115	rs316555338	63217999	0	A	C	0.42	-2142.21	460.783	0.577529	3.88681e-06	A9
1	AX-75488178	rs14833584	60810053	0	A	G	0.468	-2125.6	457.315	0.566203	3.90652e-06	A9
1	AX-75498700	rs315416615	65820035	0	G	A	0.361	2237.18	481.347	0.683016	3.91127e-06	A9
1	AX-75498773	rs315566649	65852141	0	C	T	0.361	2237.18	481.347	0.683016	3.91127e-06	A9
1	AX-75498796	rs315721761	65861793	0	T	C	0.361	2237.18	481.347	0.683016	3.91127e-06	A9
1	AX-75487892	rs313833099	60687547	0	G	A	0.452	-2109.56	454.486	0.558447	4.02568e-06	A9
1	AX-75487986	rs313181139	60726680	0	G	A	0.452	-2109.56	454.486	0.558447	4.02568e-06	A9
1	AX-75503326	rs15303943	67896424	0	T	C	0.498	2170.99	467.812	0.802702	4.04287e-06	A9
1	AX-75496253	rs315480559	64735182	0	A	G	0.528	2146.78	462.807	0.542732	4.08331e-06	A9
1	AX-75496297	rs317523180	64759752	0	A	G	0.528	2146.78	462.807	0.542732	4.08331e-06	A9
1	AX-75486501	rs316453226	59991889	0	T	C	0.456	-2062.4	444.826	0.635915	4.12603e-06	A9
1	AX-75489135	rs315426793	61289292	0	C	T	0.461	-2114.61	456.125	0.531945	4.13356e-06	A9
1	AX-75492898	rs13657285	63114833	0	T	C	0.402	-2104.38	453.999	0.573632	4.14944e-06	A9
1	AX-75492899	rs13877759	63115405	0	T	G	0.402	-2104.38	453.999	0.573632	4.14944e-06	A9
1	AX-75492912	rs317819429	63121419	0	G	T	0.402	-2104.38	453.999	0.573632	4.14944e-06	A9
1	AX-75495488	rs312653578	64372533	0	T	C	0.521	2132.96	460.182	0.524925	4.15263e-06	A9
1	AX-75485282	rs13655824	59395623	0	A	G	0.513	2091.93	451.644	0.566698	4.21609e-06	A9
1	AX-75498483	rs13879736	65725758	0	T	C	0.372	2244.8	485.087	0.673819	4.30009e-06	A9
1	AX-75496206	rs317050654	64714278	0	G	A	0.453	-2118.34	457.828	0.554644	4.31405e-06	A9
1	AX-75496873	rs315609217	64991069	0	C	T	0.527	2132.36	461.163	0.532045	4.37685e-06	A9
1	AX-75485378	rs315343315	59442087	0	C	T	0.511	2097.45	454.153	0.709199	4.4912e-06	A9
1	AX-80752623	rs312803213	66779872	0	A	T	0.451	-2161.71	468.234	0.588747	4.52621e-06	A9
1	AX-75495729	rs13657732	64492984	0	T	C	0.526	2130.11	461.395	0.529786	4.52727e-06	A9
1	AX-80854763	rs313749294	62606372	0	C	G	0.481	2094.36	453.882	0.522663	4.57753e-06	A9
1	AX-75486574	rs316546506	60029908	0	C	T	0.49	2142.08	464.237	0.605571	4.58035e-06	A9
1	AX-77277790	#N/A	62951240	0	C	T	0.411	-2091.11	453.267	0.568912	4.59677e-06	A9
1	AX-75492557	rs313795209	62953643	0	A	G	0.411	-2091.11	453.267	0.568912	4.59677e-06	A9
1	AX-75491050	rs14835070	62224115	0	C	T	0.432	-2058.93	446.437	0.542895	4.6295e-06	A9
1	AX-75485828	rs10725104	59674042	0	C	T	0.508	2114.94	458.716	0.579873	4.65873e-06	A9
1	AX-75489145	rs315938314	61293638	0	A	C	0.437	-2098.98	455.547	0.554051	4.72396e-06	A9
1	AX-75503185	rs15303811	67832808	0	T	C	0.478	2159.17	468.666	0.735281	4.7363e-06	A9
1	AX-75485088	rs13873979	59305532	0	C	T	0.467	2162.31	469.397	0.647435	4.74682e-06	A9
1	AX-75489967	rs314432141	61697487	0	T	C	0.532	2051.83	445.569	0.536753	4.78279e-06	A9
1	AX-80738571	rs316566873	61417251	0	T	A	0.526	2091.01	454.286	0.545392	4.83026e-06	A9
1	AX-75501585	rs13880941	67090792	0	C	A	0.458	2153.68	468.274	0.644972	4.91392e-06	A9
1	AX-75487569	rs316089237	60532010	0	G	A	0.455	-2096.68	456.002	0.571779	4.94203e-06	A9
1	AX-75497329	rs317160462	65204680	0	T	C	0.527	2133.06	464.259	0.568659	5.02149e-06	A9
1	AX-75503041	rs313166272	67766195	0	T	C	0.496	2181.19	474.939	0.680698	5.06799e-06	A9
1	AX-80952516	rs317886086	63251243	0	G	C	0.508	2100.77	457.53	0.598846	5.09256e-06	A9
1	AX-75485786	rs315778836	59653080	0	A	G	0.47	-2108.37	459.241	0.583844	5.10613e-06	A9
1	AX-80787910	rs318133913	60234382	0	G	C	0.527	2099.58	457.45	0.612157	5.13536e-06	A9
1	AX-75492485	rs13877596	62914346	0	T	C	0.423	-2098.96	457.448	0.573748	5.16731e-06	A9
1	AX-75492570	rs315252112	62959887	0	G	A	0.411	-2082.58	453.93	0.567014	5.18036e-06	A9
1	AX-75493256	rs315868973	63283343	0	A	G	0.518	2059.89	448.999	0.598117	5.18396e-06	A9
1	AX-75493081	rs13657337	63201157	0	T	C	0.493	2081.54	453.959	0.551218	5.24299e-06	A9
1	AX-75501935	rs318044240	67262782	0	C	T	0.487	2128.77	464.415	0.659477	5.28073e-06	A9
1	AX-75501969	rs316844218	67277322	0	T	C	0.487	2128.77	464.415	0.659477	5.28073e-06	A9
1	AX-80788715	rs15295648	64491753	0	T	A	0.454	-2088.92	455.878	0.543757	5.31956e-06	A9
1	AX-75488894	rs15288318	61161671	0	C	T	0.441	-2078.24	453.619	0.558096	5.33799e-06	A9
1	AX-75472417	rs315223584	53306294	0	G	A	0.392	-2118.85	462.588	0.903298	5.36355e-06	A9
1	AX-75488863	rs315845833	61144106	0	C	T	0.463	-2094.26	457.484	0.551953	5.43051e-06	A9
1	AX-75488867	rs318231930	61146506	0	G	A	0.463	-2094.26	457.484	0.551953	5.43051e-06	A9
1	AX-80938768	rs313219579	63254020	0	A	T	0.499	2074.74	453.456	0.591977	5.49075e-06	A9
1	AX-75486198	rs14832362	59852881	0	G	T	0.406	-2045.86	447.171	0.673765	5.49809e-06	A9
1	AX-80763535	rs13657155	62599898	0	A	T	0.421	-2043.99	446.764	0.547959	5.49853e-06	A9
1	AX-75474282	rs314545634	54090282	0	C	T	0.444	-2118.64	463.098	0.828343	5.50277e-06	A9
1	AX-75486535	rs313920483	60013478	0	G	A	0.41	-2091.47	457.257	0.617443	5.52828e-06	A9
1	AX-80997673	rs314698402	62200318	0	T	A	0.487	2067.36	452.048	0.578014	5.54434e-06	A9
1	AX-80946563	rs13874110	59382348	0	T	A	0.513	2141.37	468.553	0.595988	5.62599e-06	A9
1	AX-75487959	rs312318697	60714475	0	G	A	0.451	-2070.75	453.388	0.561047	5.70217e-06	A9
1	AX-75490942	rs13656955	62173446	0	C	T	0.484	2092.41	458.195	0.580334	5.71969e-06	A9
1	AX-75490947	rs14835025	62175980	0	C	T	0.484	2092.41	458.195	0.580334	5.71969e-06	A9
1	AX-75491022	rs313108307	62210316	0	T	C	0.484	2092.41	458.195	0.580334	5.71969e-06	A9
1	AX-75498733	rs13658187	65831208	0	G	A	0.341	2209.31	483.877	0.711665	5.74021e-06	A9
1	AX-75494554	rs314963824	63925133	0	G	T	0.537	2091.97	458.432	0.534123	5.80841e-06	A9
1	AX-80914542	rs313835461	63959009	0	G	C	0.537	2091.97	458.432	0.534123	5.80841e-06	A9
1	AX-80991505	rs314642824	60693868	0	A	T	0.454	-2072.38	454.172	0.573777	5.8176e-06	A9
1	AX-75485410	rs316010958	59456671	0	C	A	0.466	2130.59	466.971	0.644757	5.8284e-06	A9
1	AX-75485468	rs316880300	59487709	0	A	G	0.466	2130.59	466.971	0.644757	5.8284e-06	A9
1	AX-75485504	rs316032295	59508099	0	G	A	0.466	2130.59	466.971	0.644757	5.8284e-06	A9
1	AX-75485245	rs316551414	59378662	0	T	C	0.49	2116.66	464.099	0.647155	5.87679e-06	A9
1	AX-75492045	rs14835629	62719311	0	A	G	0.424	-2082.74	456.732	0.570404	5.89613e-06	A9
1	AX-75500892	rs13880702	66786574	0	A	C	0.451	-2134.09	468.091	0.589729	5.92185e-06	A9
1	AX-75492625	rs315526574	62983092	0	G	A	0.502	2045.67	448.846	0.541315	5.9642e-06	A9
1	AX-75497870	rs316961601	65440579	0	A	G	0.375	2202.59	483.906	0.659196	6.13005e-06	A9
1	AX-75495719	rs317076653	64489071	0	G	A	0.535	2035.69	447.273	0.531973	6.14026e-06	A9
1	AX-75489552	rs316675124	61495238	0	A	G	0.524	2072.29	455.375	0.547176	6.15745e-06	A9
1	AX-75491409	rs312525672	62382210	0	A	C	0.486	2088.86	459.315	0.57325	6.24269e-06	A9
1	AX-75494556	rs313289751	63926597	0	T	C	0.538	2081.51	457.812	0.535207	6.27532e-06	A9
1	AX-75493911	rs312500195	63617293	0	T	C	0.409	-2088.52	459.448	0.579122	6.30217e-06	A9
1	AX-75503169	rs315795746	67825617	0	T	C	0.497	2125.65	467.645	0.79403	6.31075e-06	A9
1	AX-75492668	rs312616788	63006136	0	C	A	0.523	2038.31	448.817	0.589922	6.42623e-06	A9
1	AX-75496188	rs317901480	64706960	0	A	G	0.453	-2084.03	459.048	0.561848	6.47448e-06	A9
1	AX-80908452	rs314959387	60160759	0	A	T	0.502	2090.23	460.453	0.598785	6.48629e-06	A9
1	AX-75486841	rs313321302	60163758	0	A	G	0.502	2090.23	460.453	0.598785	6.48629e-06	A9
1	AX-80836327	rs315523233	60121545	0	C	G	0.499	2105.55	463.938	0.622288	6.51854e-06	A9
1	AX-75489108	rs315780134	61274375	0	T	G	0.524	2075.01	457.253	0.543482	6.53195e-06	A9
1	AX-75488163	rs312464552	60804920	0	G	A	0.452	-2064.26	455.034	0.564263	6.57701e-06	A9
1	AX-75492683	rs317044416	63013788	0	T	G	0.502	2036.17	448.913	0.543856	6.59878e-06	A9
1	AX-75495727	rs316451877	64492207	0	G	A	0.525	2096.28	462.24	0.533652	6.62099e-06	A9
1	AX-75498921	rs312324266	65916997	0	A	G	0.34	2198.99	484.898	0.698482	6.62448e-06	A9
1	AX-75486701	rs14832674	60092035	0	G	A	0.475	-2095.36	462.07	0.600483	6.63121e-06	A9
1	AX-75498391	rs15298515	65687288	0	T	C	0.372	2211.75	488.414	0.671741	6.82662e-06	A9
1	AX-75488794	rs14833862	61107904	0	G	A	0.461	-2067.17	456.497	0.532837	6.82973e-06	A9
1	AX-75488808	rs316788475	61115309	0	A	G	0.461	-2067.17	456.497	0.532837	6.82973e-06	A9
1	AX-75497780	rs316151344	65404552	0	A	C	0.371	2209.21	487.977	0.667425	6.86314e-06	A9
1	AX-75488326	rs314360808	60873707	0	A	G	0.453	-2062.86	455.787	0.556931	6.90582e-06	A9
1	AX-75488329	rs314202415	60876248	0	C	T	0.453	-2062.86	455.787	0.556931	6.90582e-06	A9
1	AX-75487494	rs315561818	60492609	0	C	T	0.474	-2103.09	464.811	0.585415	6.94779e-06	A9
1	AX-80845113	rs314715742	60504371	0	C	G	0.425	-2046.82	452.391	0.600209	6.95358e-06	A9
1	AX-75488194	rs312983082	60819065	0	T	G	0.453	-2066.09	456.657	0.565863	6.95579e-06	A9
1	AX-80911185	rs15296425	64778838	0	C	G	0.529	2091.79	462.401	0.544738	6.97549e-06	A9
1	AX-75484429	rs13873515	59015031	0	T	C	0.432	-2031.17	449.039	0.663565	6.98756e-06	A9
1	AX-75491263	rs314736732	62309662	0	C	T	0.446	-2055.02	454.553	0.544329	7.06602e-06	A9
1	AX-75495708	rs13878842	64482578	0	C	T	0.456	-2065.88	456.985	0.545288	7.07547e-06	A9
1	AX-75495712	rs13878858	64484593	0	C	T	0.456	-2065.88	456.985	0.545288	7.07547e-06	A9
1	AX-75495717	rs15295638	64488215	0	T	C	0.456	-2065.88	456.985	0.545288	7.07547e-06	A9
1	AX-75495728	rs313074422	64492357	0	C	T	0.456	-2065.88	456.985	0.545288	7.07547e-06	A9
1	AX-75489163	rs315057194	61301158	0	A	G	0.436	-2064.94	456.859	0.558597	7.10173e-06	A9
1	AX-75497896	rs315051618	65455451	0	G	A	0.372	2196.8	486.34	0.665801	7.19621e-06	A9
1	AX-75488981	rs317360777	61201755	0	G	A	0.449	-2061.74	456.443	0.564281	7.19707e-06	A9
1	AX-75485309	rs15284008	59408170	0	C	T	0.429	-2052.34	454.715	0.764844	7.31447e-06	A9
1	AX-75497891	rs312552252	65453395	0	T	C	0.373	2195.73	486.671	0.663992	7.3728e-06	A9
1	AX-75497895	rs315697443	65455271	0	A	G	0.373	2195.73	486.671	0.663992	7.3728e-06	A9
1	AX-75497902	rs15297751	65458919	0	C	T	0.373	2195.73	486.671	0.663992	7.3728e-06	A9
1	AX-75497909	rs313297017	65462555	0	C	T	0.373	2195.73	486.671	0.663992	7.3728e-06	A9
1	AX-75497923	rs313721110	65469927	0	A	C	0.373	2195.73	486.671	0.663992	7.3728e-06	A9
1	AX-75497926	rs313762611	65471031	0	C	T	0.373	2195.73	486.671	0.663992	7.3728e-06	A9
1	AX-75497931	rs14837998	65472759	0	A	G	0.373	2195.73	486.671	0.663992	7.3728e-06	A9
1	AX-75497937	rs316996538	65475834	0	C	A	0.373	2195.73	486.671	0.663992	7.3728e-06	A9
1	AX-75497960	rs315620422	65487429	0	C	T	0.373	2195.73	486.671	0.663992	7.3728e-06	A9
1	AX-75497989	rs13879548	65500958	0	G	A	0.373	2195.73	486.671	0.663992	7.3728e-06	A9
1	AX-80907089	rs315743898	59658050	0	G	C	0.515	2090.61	463.806	0.601268	7.51755e-06	A9
1	AX-75503628	rs317451316	68034730	0	G	A	0.451	-2139.32	475.085	0.641675	7.67402e-06	A9
1	AX-75486690	rs314146402	60087179	0	C	A	0.517	2022.29	449.215	0.604879	7.71634e-06	A9
1	AX-75498950	rs315373984	65929458	0	A	G	0.362	2152.46	478.208	0.682435	7.74213e-06	A9
1	AX-75502292	rs13881261	67433772	0	C	T	0.431	-2021.34	449.083	0.800306	7.74404e-06	A9
1	AX-75486723	rs316704613	60103605	0	G	T	0.489	2092.33	464.868	0.605169	7.74859e-06	A9
1	AX-75501628	rs314551852	67112411	0	T	C	0.461	-2096.95	466.21	0.644853	7.85762e-06	A9
1	AX-75485534	rs316870464	59525436	0	G	A	0.513	2109.39	468.995	0.605617	7.86469e-06	A9
1	AX-80918038	rs314276519	61589129	0	C	G	0.459	-2036.52	452.832	0.537505	7.8781e-06	A9
1	AX-75488018	rs313362189	60742277	0	C	T	0.417	-2101.84	467.368	0.616932	7.88226e-06	A9
1	AX-75488663	rs13875752	61041924	0	C	T	0.438	-2069.62	460.245	0.586947	7.89689e-06	A9
1	AX-75492599	rs314604347	62972843	0	T	C	0.49	2045.2	454.84	0.551829	7.90625e-06	A9
1	AX-75488869	rs314937108	61147940	0	T	C	0.465	-2034.92	452.899	0.54649	8.03174e-06	A9
1	AX-75491269	rs314961112	62314702	0	T	G	0.508	2030.84	452.459	0.594059	8.20441e-06	A9
1	AX-75491278	rs314693803	62316927	0	T	C	0.508	2030.84	452.459	0.594059	8.20441e-06	A9
1	AX-75487815	rs317063103	60652209	0	C	A	0.458	-2070.12	461.255	0.560233	8.22087e-06	A9
1	AX-75499034	rs317256477	65976272	0	T	C	0.338	2170.65	483.693	0.696453	8.23386e-06	A9
1	AX-75496248	rs313412753	64733514	0	T	G	0.527	2082.29	464.059	0.549711	8.25456e-06	A9
1	AX-75498417	rs317106037	65697652	0	T	C	0.371	2176.81	485.202	0.670736	8.28145e-06	A9
1	AX-75498423	rs314973922	65700468	0	T	C	0.371	2176.81	485.202	0.670736	8.28145e-06	A9
1	AX-75488850	rs316156665	61139525	0	C	T	0.462	-2052.16	457.487	0.539632	8.30795e-06	A9
1	AX-75498725	rs314261658	65827250	0	A	G	0.341	2178.86	485.742	0.708124	8.31078e-06	A9
1	AX-75485059	rs316214386	59291594	0	A	G	0.467	2103.45	469.097	0.655062	8.37212e-06	A9
1	AX-75489981	rs312935179	61703984	0	C	A	0.459	-2053.23	457.925	0.535529	8.38239e-06	A9
1	AX-75502673	rs314791147	67604961	0	C	T	0.445	-2139.27	477.134	0.639874	8.3893e-06	A9
1	AX-75495735	rs316878356	64498250	0	A	G	0.524	2075.9	463.101	0.539477	8.4266e-06	A9
1	AX-75497851	rs317407500	65430697	0	C	A	0.372	2185.82	487.789	0.665417	8.48619e-06	A9
1	AX-75497853	rs313301912	65432238	0	T	C	0.372	2185.82	487.789	0.665417	8.48619e-06	A9
1	AX-80980723	rs316480204	65434952	0	G	C	0.372	2185.82	487.789	0.665417	8.48619e-06	A9
1	AX-75497864	rs14837881	65436729	0	G	A	0.372	2185.82	487.789	0.665417	8.48619e-06	A9
1	AX-75497866	rs316220988	65438617	0	A	G	0.372	2185.82	487.789	0.665417	8.48619e-06	A9
1	AX-75497876	rs317757239	65444556	0	C	T	0.372	2185.82	487.789	0.665417	8.48619e-06	A9
1	AX-77277806	#N/A	65445822	0	A	G	0.372	2185.82	487.789	0.665417	8.48619e-06	A9
1	AX-75491424	rs313842277	62389545	0	T	C	0.484	2065.63	461.079	0.588163	8.52837e-06	A9
1	AX-75487754	rs14833374	60622046	0	G	A	0.438	-2075.91	463.443	0.594244	8.55486e-06	A9
1	AX-75489541	rs314067391	61487446	0	G	A	0.427	-2051.05	458.073	0.566883	8.62365e-06	A9
1	AX-75498987	rs314518869	65947927	0	G	A	0.339	2166.98	483.967	0.69781	8.6243e-06	A9
1	AX-80746392	rs13658064	65583050	0	T	A	0.373	2182.69	487.535	0.660517	8.64612e-06	A9
1	AX-75500884	rs317247076	66784506	0	G	A	0.53	2108.4	470.943	0.602627	8.64662e-06	A9
1	AX-75484407	rs317105820	59003752	0	A	G	0.422	-2018.13	451.032	0.685735	8.74569e-06	A9
1	AX-75503472	rs316607577	67961420	0	C	T	0.432	2153.49	481.4	0.747322	8.7889e-06	A9
1	AX-75491963	rs14835559	62680943	0	A	G	0.49	2018.16	451.615	0.555811	8.97703e-06	A9
1	AX-75491993	rs14835581	62694776	0	C	T	0.49	2018.16	451.615	0.555811	8.97703e-06	A9
1	AX-75492000	rs315037680	62698290	0	T	C	0.49	2018.16	451.615	0.555811	8.97703e-06	A9
1	AX-75492003	rs14835590	62698566	0	G	A	0.49	2018.16	451.615	0.555811	8.97703e-06	A9
1	AX-75501282	rs313970224	66958397	0	A	G	0.53	2088.16	467.36	0.604802	9.0083e-06	A9
1	AX-75501294	rs315853852	66963520	0	T	C	0.53	2088.16	467.36	0.604802	9.0083e-06	A9
1	AX-75484345	rs13873495	58977266	0	T	C	0.431	-2008.46	449.532	0.665337	9.01318e-06	A9
1	AX-75489392	rs315345997	61410676	0	A	G	0.449	-2024.24	453.118	0.562204	9.03466e-06	A9
1	AX-75489405	rs315780133	61417714	0	A	G	0.449	-2024.24	453.118	0.562204	9.03466e-06	A9
1	AX-75496279	rs317492507	64749552	0	G	A	0.526	2071.9	464.187	0.549834	9.19475e-06	A9
1	AX-75484691	rs314215227	59133010	0	T	C	0.52	2063.73	462.462	0.5815	9.23779e-06	A9
1	AX-75503208	rs315502631	67844878	0	A	C	0.455	-2124.37	476.264	0.665145	9.32245e-06	A9
1	AX-75503803	rs315135039	68111542	0	G	A	0.449	-2121.3	475.628	0.64265	9.34254e-06	A9
1	AX-75503816	rs15304483	68117704	0	T	C	0.449	-2121.3	475.628	0.64265	9.34254e-06	A9
1	AX-75492633	rs15292310	62989024	0	T	C	0.499	1972.93	442.438	0.562846	9.37615e-06	A9
1	AX-75491939	rs14835538	62667241	0	A	G	0.491	2013.6	451.574	0.552233	9.38287e-06	A9
1	AX-75491944	rs313625769	62669508	0	C	T	0.491	2013.6	451.574	0.552233	9.38287e-06	A9
1	AX-75491958	rs316365632	62677118	0	T	C	0.491	2013.6	451.574	0.552233	9.38287e-06	A9
1	AX-80747346	rs14831857	59445770	0	A	T	0.51	2028.93	455.109	0.72084	9.42286e-06	A9
1	AX-75497779	rs315776162	65403622	0	C	A	0.373	2174.17	487.958	0.666147	9.53017e-06	A9
1	AX-75497784	rs317647128	65405606	0	T	G	0.373	2174.17	487.958	0.666147	9.53017e-06	A9
1	AX-75497801	rs317126936	65411901	0	A	G	0.373	2174.17	487.958	0.666147	9.53017e-06	A9
1	AX-80902497	rs317663720	61451632	0	C	G	0.526	2027.76	455.241	0.554804	9.58997e-06	A9
1	AX-75497844	rs318228914	65428027	0	A	G	0.372	2173.75	488.095	0.666682	9.62191e-06	A9
1	AX-75486567	rs312647739	60027130	0	T	G	0.5	2073.09	465.703	0.638264	9.71007e-06	A9
1	AX-80928623	rs314623949	61374464	0	C	G	0.523	2023.88	454.796	0.557373	9.77353e-06	A9
1	AX-75489326	rs316621915	61378501	0	T	C	0.523	2023.88	454.796	0.557373	9.77353e-06	A9
1	AX-75501552	rs316925189	67070880	0	T	C	0.456	2043.37	459.34	0.707843	9.84524e-06	A9
1	AX-75498162	rs318132341	65586381	0	C	T	0.372	2163.11	486.281	0.668256	9.85449e-06	A9
1	AX-75498172	rs13658075	65590905	0	T	C	0.372	2163.11	486.281	0.668256	9.85449e-06	A9
1	AX-75498217	rs314152559	65608708	0	T	C	0.372	2163.11	486.281	0.668256	9.85449e-06	A9
1	AX-75503497	rs316315620	67971079	0	C	T	0.45	-2110.56	474.635	0.643249	9.9257e-06	A9
1	AX-75503536	rs312457316	67989098	0	C	A	0.45	-2110.56	474.635	0.643249	9.9257e-06	A9
1	AX-80769060	rs15304181	67991282	0	T	A	0.45	-2110.56	474.635	0.643249	9.9257e-06	A9
1	AX-75503558	rs317526048	68001179	0	G	A	0.45	-2110.56	474.635	0.643249	9.9257e-06	A9
1	AX-75498005	rs314398015	65508594	0	T	G	0.372	2169.82	488.009	0.667185	9.94433e-06	A9
1	AX-75498051	rs14838064	65530769	0	G	A	0.372	2169.82	488.009	0.667185	9.94433e-06	A9
1	AX-75498054	rs14838067	65531793	0	T	G	0.372	2169.82	488.009	0.667185	9.94433e-06	A9
1	AX-75498072	rs13658033	65538578	0	A	G	0.372	2169.82	488.009	0.667185	9.94433e-06	A9
1	AX-75498134	rs317699935	65571406	0	T	C	0.372	2169.82	488.009	0.667185	9.94433e-06	A9
1	AX-80966836	rs312715834	65580191	0	T	A	0.372	2169.82	488.009	0.667185	9.94433e-06	A9
1	AX-75494378	rs316685129	63840906	0	G	A	0.526	2052.85	461.771	0.545983	9.97504e-06	A9
1	AX-80736893	rs317677751	61544042	0	C	G	0.42	-2023.5	455.656	0.585539	1.01924e-05	A9
1	AX-75497852	rs313538795	65431895	0	A	C	0.372	2168.45	488.403	0.670436	1.02372e-05	A9
1	AX-75486977	rs15286292	60232922	0	A	G	0.526	2025.45	456.478	0.627822	1.03668e-05	A9
1	AX-80753826	rs317525285	66971254	0	A	T	0.427	2091.76	471.524	0.670792	1.04107e-05	A9
1	AX-75501011	rs13880778	66838740	0	A	G	0.362	-2046.85	461.561	0.732208	1.04842e-05	A9
1	AX-75489959	rs316312665	61694314	0	G	A	0.442	-2003.03	452.181	0.591774	1.07212e-05	A9
1	AX-75484875	rs13873879	59214494	0	A	G	0.507	2064.66	466.213	0.603063	1.07757e-05	A9
1	AX-75499128	rs312412473	66018239	0	G	A	0.359	2125.86	480.058	0.698748	1.07878e-05	A9
1	AX-75491814	rs313157197	62579194	0	C	T	0.482	2022.64	456.944	0.534903	1.08797e-05	A9
1	AX-75493922	rs316794095	63622621	0	A	C	0.408	-2032.34	459.271	0.58232	1.09438e-05	A9
1	AX-75494059	rs313137526	63681760	0	A	G	0.408	-2032.34	459.271	0.58232	1.09438e-05	A9
1	AX-75489940	rs14834508	61686587	0	G	A	0.449	-2020.24	456.685	0.561129	1.10155e-05	A9
1	AX-75496122	rs317923909	64677690	0	T	C	0.455	-2031.88	459.387	0.566348	1.10491e-05	A9
1	AX-75491056	rs314212858	62227392	0	T	C	0.419	-2023.78	457.797	0.616771	1.1167e-05	A9
1	AX-75499050	rs318057463	65982845	0	T	C	0.34	2128.72	481.582	0.703818	1.11878e-05	A9
1	AX-77277808	#N/A	65699643	0	A	G	0.372	2144.82	485.392	0.673535	1.1266e-05	A9
1	AX-75503380	rs317562073	67920893	0	A	G	0.455	-2104.34	476.464	0.662456	1.13759e-05	A9
1	AX-75497887	rs15297718	65450286	0	T	G	0.374	2143.69	485.448	0.670267	1.14107e-05	A9
1	AX-75500780	rs13880618	66733091	0	T	C	0.524	2060.17	466.647	0.584846	1.14658e-05	A9
1	AX-75501039	rs15301127	66853159	0	T	C	0.532	1921.77	435.34	0.810816	1.14886e-05	A9
1	AX-75487871	rs314218674	60678844	0	G	A	0.444	-2003.44	453.853	0.579375	1.14945e-05	A9
1	AX-80752439	rs316288523	59007742	0	T	A	0.433	-1972.08	447.106	0.667588	1.16789e-05	A9
1	AX-75503564	rs313582503	68002666	0	T	C	0.446	-2086.19	473.066	0.659048	1.17223e-05	A9
1	AX-75498118	rs315045233	65563530	0	G	A	0.374	2172.83	492.773	0.671851	1.17515e-05	A9
1	AX-75498059	rs314414888	65533614	0	G	A	0.375	2145.21	487.203	0.662868	1.20888e-05	A9
1	AX-75473145	rs13653594	53614407	0	A	C	0.381	-2000.49	454.473	0.890367	1.21621e-05	A9
1	AX-75503020	rs312339175	67756118	0	A	G	0.366	-2077.99	472.142	0.745857	1.21933e-05	A9
1	AX-80916827	rs317011541	59848878	0	C	G	0.386	-1970.22	447.701	0.698127	1.22178e-05	A9
1	AX-75484382	rs13873504	58989759	0	T	G	0.416	-1972.47	448.256	0.687976	1.22415e-05	A9
1	AX-75488006	rs315276859	60732781	0	A	G	0.451	-2001.57	454.995	0.570148	1.23085e-05	A9
1	AX-75306590	rs316848648	155428110	0	G	T	0.035	5038.42	1145.49	1.16663	1.23438e-05	A9
1	AX-80955001	rs13656470	60967773	0	G	C	0.433	-2023.48	460.202	0.588077	1.24295e-05	A9
1	AX-75488729	rs13875781	61073611	0	G	A	0.393	-2050.68	466.527	0.632255	1.25029e-05	A9
1	AX-75485399	rs14831862	59453544	0	A	G	0.476	2053.12	467.119	0.679209	1.25222e-05	A9
1	AX-80922130	rs13879644	65622100	0	C	G	0.371	2138.15	486.55	0.667526	1.2566e-05	A9
1	AX-75498254	rs15298336	65625603	0	A	G	0.371	2138.15	486.55	0.667526	1.2566e-05	A9
1	AX-75489666	rs314821596	61547184	0	T	C	0.523	1998.47	454.839	0.54888	1.26054e-05	A9
1	AX-75489669	rs13656695	61548758	0	C	A	0.523	1998.47	454.839	0.54888	1.26054e-05	A9
1	AX-75489683	rs315312990	61556780	0	A	G	0.523	1998.47	454.839	0.54888	1.26054e-05	A9
1	AX-80993016	rs14839673	67038518	0	T	A	0.427	2029.98	462.033	0.682783	1.26182e-05	A9
1	AX-75490674	rs318112703	62048257	0	T	C	0.428	-2007.92	457.088	0.593677	1.26598e-05	A9
1	AX-75503727	rs14840790	68080460	0	A	G	0.452	-2090.68	476.096	0.653922	1.27479e-05	A9
1	AX-75484603	rs312615993	59097463	0	A	G	0.472	-2053.22	467.78	0.613777	1.28639e-05	A9
1	AX-75486209	rs13874628	59858191	0	G	A	0.505	2027.55	461.934	0.610429	1.28655e-05	A9
1	AX-75485055	rs317743677	59288581	0	A	C	0.477	2053.17	467.796	0.682565	1.28786e-05	A9
1	AX-75502190	rs14840103	67379911	0	T	G	0.377	-2034.83	463.841	0.726975	1.30023e-05	A9
1	AX-75501504	rs314985144	67055169	0	A	G	0.532	2057.52	469.076	0.61233	1.30362e-05	A9
1	AX-75501490	rs314803206	67045321	0	G	T	0.426	2044.09	466.014	0.679719	1.30367e-05	A9
1	AX-75498260	rs314300502	65628779	0	A	G	0.372	2132.62	486.338	0.674452	1.31108e-05	A9
1	AX-75498316	rs315360434	65655441	0	G	A	0.372	2132.62	486.338	0.674452	1.31108e-05	A9
1	AX-75498347	rs13879682	65670732	0	C	T	0.372	2132.62	486.338	0.674452	1.31108e-05	A9
1	AX-75495987	rs317099917	64610946	0	G	A	0.378	2101.2	479.398	0.653179	1.32331e-05	A9
1	AX-75500873	rs314652764	66779699	0	G	A	0.524	2052.13	468.371	0.612781	1.33262e-05	A9
1	AX-75500891	rs312827508	66786420	0	G	T	0.524	2052.13	468.371	0.612781	1.33262e-05	A9
1	AX-75499112	rs14838601	66012734	0	T	C	0.36	2097.49	478.959	0.696609	1.34553e-05	A9
1	AX-75488639	rs312414454	61027500	0	T	G	0.514	2022.3	461.945	0.572655	1.35447e-05	A9
1	AX-75501129	rs14839505	66890907	0	G	A	0.53	2064.07	471.527	0.613503	1.35676e-05	A9
1	AX-75491945	rs315979356	62670694	0	A	G	0.424	-2001.52	457.32	0.572938	1.36157e-05	A9
1	AX-75483433	rs14830916	58570548	0	A	C	0.421	-1972.94	450.905	0.689792	1.36835e-05	A9
1	AX-80890606	rs315385859	58709221	0	C	G	0.421	-1972.94	450.905	0.689792	1.36835e-05	A9
1	AX-80910827	rs315848463	156068836	0	C	G	0.015	6802.96	1556.3	1.04158	1.39488e-05	A9
1	AX-75487845	rs13875355	60663717	0	T	C	0.45	-1981.21	453.394	0.578203	1.40435e-05	A9
1	AX-75498900	rs318164760	65910245	0	G	T	0.341	2117.05	484.557	0.703783	1.40864e-05	A9
1	AX-75494412	rs317566984	63858328	0	G	A	0.456	-1995.44	457.231	0.557714	1.4395e-05	A9
1	AX-75490748	rs13876903	62082162	0	A	G	0.437	-1986.57	455.282	0.579869	1.44468e-05	A9
1	AX-75494262	rs15294072	63782765	0	A	C	0.455	-1999.72	458.372	0.558932	1.44935e-05	A9
1	AX-75485330	rs314560979	59417882	0	A	G	0.443	-1996.61	457.83	0.791045	1.46008e-05	A9
1	AX-75484358	rs315916500	58982565	0	T	C	0.406	-1962.98	450.388	0.709798	1.47712e-05	A9
1	AX-75490089	rs13876524	61759996	0	C	T	0.395	-2011.77	461.648	0.622665	1.48111e-05	A9
1	AX-80940304	rs313862623	61548505	0	C	G	0.524	1977.3	453.815	0.551408	1.48602e-05	A9
1	AX-75299073	rs13960273	152082934	0	A	G	0.016	7070.78	1622.98	1.07757	1.48866e-05	A9
1	AX-75492587	rs13877623	62966425	0	G	A	0.51	1990.39	457.025	0.604842	1.49912e-05	A9
1	AX-80827839	rs314779691	65387235	0	G	C	0.374	2125.55	488.382	0.670895	1.51853e-05	A9
1	AX-75497745	rs316988589	65389651	0	A	G	0.374	2125.55	488.382	0.670895	1.51853e-05	A9
1	AX-75490769	rs317865141	62092171	0	A	G	0.419	-1995.86	458.661	0.627864	1.52345e-05	A9
1	AX-75499185	rs316444096	66039819	0	T	C	0.353	2116.29	486.354	0.728881	1.52457e-05	A9
1	AX-75495906	rs317921569	64575091	0	A	G	0.378	2086.34	479.577	0.654188	1.5311e-05	A9
1	AX-75495959	rs313361191	64599497	0	T	C	0.378	2086.34	479.577	0.654188	1.5311e-05	A9
1	AX-75495990	rs317810687	64612414	0	T	C	0.378	2086.34	479.577	0.654188	1.5311e-05	A9
1	AX-75477358	rs316539109	55724355	0	A	G	0.413	-1995.61	458.725	0.776539	1.53132e-05	A9
1	AX-75496255	rs313450187	64737998	0	T	G	0.524	2026.64	466.522	0.562979	1.57417e-05	A9
1	AX-75485273	rs317666138	59391164	0	T	G	0.522	2040.81	470.167	0.635517	1.59907e-05	A9
1	AX-75489676	rs313521238	61552658	0	T	C	0.524	1978.53	455.897	0.564867	1.60436e-05	A9
1	AX-75487650	rs314519738	60572578	0	C	T	0.399	-2014.03	464.116	0.64491	1.607e-05	A9
1	AX-75498228	rs318161724	65613780	0	T	C	0.371	2106.75	485.665	0.677361	1.61871e-05	A9
1	AX-75488892	rs313549183	61159783	0	A	C	0.429	-1985.2	457.726	0.57803	1.62437e-05	A9
1	AX-75488397	rs316806579	60915140	0	C	T	0.469	-1958.04	451.474	0.55981	1.62508e-05	A9
1	AX-75491947	rs14835549	62671074	0	G	A	0.49	1958.65	451.7	0.558593	1.63091e-05	A9
1	AX-75486632	rs318162041	60060005	0	A	G	0.454	-1967.42	453.771	0.670933	1.63426e-05	A9
1	AX-75497398	rs317502858	65234567	0	G	A	0.372	2115.99	488.311	0.677459	1.652e-05	A9
1	AX-75489903	rs14834478	61669055	0	G	A	0.433	-1999.43	461.47	0.588985	1.656e-05	A9
1	AX-75476323	rs13869660	55173188	0	T	C	0.464	-2011.71	464.318	0.834531	1.65697e-05	A9
1	AX-80886984	rs313222320	59147987	0	C	G	0.507	2024.06	467.17	0.606426	1.65709e-05	A9
1	AX-75484786	rs313642424	59178082	0	C	A	0.507	2024.06	467.17	0.606426	1.65709e-05	A9
1	AX-75484794	rs315071078	59182115	0	A	G	0.507	2024.06	467.17	0.606426	1.65709e-05	A9
1	AX-75497582	rs13879294	65312209	0	C	A	0.372	2111.93	487.543	0.675264	1.66311e-05	A9
1	AX-75499045	rs13879973	65981293	0	T	C	0.361	2066.1	477.032	0.696523	1.66776e-05	A9
1	AX-77277776	#N/A	59886316	0	C	T	0.453	-1903.74	439.7	0.658636	1.67909e-05	A9
